# Supplementary material for: Spintharus flavidus in the Caribbean—a 30 million year biogeographical history and radiation of a ‘widespread species’
Source: PeerJ. 2015 Nov 19;3:e1422. doi: 10.7717/peerj.1422 (PMC4655100; doi:10.7717/peerj.1422)
Supplement: Table S2 — Genetic distances within and among the initial 22 putative Caribbean species groups, plus the Colombian specimen as determined by an analysis in MEGA6. [file peerj-03-1422-s002.xls]

## Sheet: MatrixOutput
	Within	COL	Cuba1	Cuba2	Cuba3	Cuba4	Cuba5	Cuba6	Cuba7	DOM	DR1	DR2	DR3	DR4	GRE	JAM	MEX1	MEX2	NEV	PR	StL	USA1	USA2	USA3
Colombia	n/a
Cuba1	0.000448148	0.207531
Cuba2	0	0.226819	0.0452244
Cuba3	0.0017124	0.225945	0.0410787	0.0266367
Cuba4	0.0024115	0.199876	0.089227	0.087907	0.0818365
Cuba5	0.00322391	0.20792	0.0946297	0.0912207	0.0829846	0.0103417
Cuba6	0	0.216247	0.101722	0.0957555	0.0998695	0.0243929	0.0247105
Cuba7	0.000296238	0.19565	0.085475	0.0840612	0.0884126	0.0261845	0.0305698	0.0322184
Dominica	n/a	0.232326	0.103666	0.116975	0.106349	0.0981402	0.102518	0.0984207	0.0953256
Dominican Republic 1	0.00148931	0.195463	0.0909359	0.102696	0.0962666	0.0739247	0.0763643	0.0784711	0.0801786	0.0907328
Dominican Republic 2	0.00050918	0.204542	0.0684874	0.0946566	0.0890456	0.0765484	0.0831787	0.079494	0.0730231	0.0847575	0.0319531
Dominican Republic 3	0.00237727	0.199585	0.0760472	0.103371	0.0942704	0.0692674	0.0757493	0.078003	0.0748004	0.0960798	0.038008	0.0259161
Dominican Republic 4	0.0026928	0.198113	0.0786097	0.104093	0.0979451	0.0784344	0.0809095	0.0832579	0.0855074	0.0980716	0.0403315	0.0321441	0.0305594
Grenada	0.00359185	0.201067	0.0765774	0.0945456	0.0990926	0.0849428	0.0918054	0.0945312	0.0942847	0.0823924	0.07668	0.0774292	0.0759787	0.0863637
Jamaica	0.000396021	0.198057	0.0811087	0.0870839	0.0934858	0.0785324	0.0859311	0.0787614	0.0710893	0.0827187	0.075601	0.0765972	0.0751918	0.0854884	0.0672971
Mexico 1	0.00822768	0.232042	0.11889	0.114517	0.104118	0.106487	0.111214	0.102327	0.0965285	0.0997368	0.103487	0.0916474	0.10253	0.107578	0.0998135	0.0957717
Mexico 2	0.00177743	0.197975	0.0936875	0.101882	0.100041	0.0854076	0.0909506	0.085605	0.0833609	0.103428	0.0908264	0.0796274	0.0845492	0.0932277	0.0901043	0.0873979	0.098451
St Kitts and Nevis	0.00178571	0.215282	0.101237	0.121703	0.118964	0.0983082	0.105508	0.103462	0.0950487	0.0615436	0.0919324	0.0973164	0.0993298	0.096528	0.0828904	0.0723126	0.115637	0.108366
Puerto Rico	0.000596966	0.230683	0.1122	0.137925	0.135044	0.109891	0.106641	0.110083	0.106532	0.0684224	0.0952049	0.0972925	0.0993231	0.0965156	0.0935853	0.0820577	0.119513	0.109588	0.0149745
St Lucia	0	0.218472	0.0811985	0.105125	0.107058	0.094952	0.102035	0.0999747	0.0997527	0.0802085	0.0861171	0.0864171	0.092702	0.0981591	0.0263181	0.0771254	0.112896	0.0954431	0.0885307	0.0994438
USA1	n/a	0.276789	0.135484	0.14893	0.140472	0.150348	0.155301	0.151477	0.147495	0.142266	0.143519	0.136629	0.144716	0.143726	0.133192	0.127923	0.0801042	0.15301	0.149317	0.151885	0.148225
USA2	0.00471238	0.25597	0.11724	0.130281	0.121412	0.125652	0.13061	0.124016	0.122573	0.0942719	0.122523	0.107504	0.111659	0.117034	0.0943389	0.0910966	0.0807676	0.108531	0.116693	0.11458	0.100457	0.0945451
USA3	0.00136268	0.235586	0.114637	0.119959	0.122764	0.117661	0.122481	0.120328	0.111174	0.0960055	0.122892	0.108152	0.115781	0.117586	0.0872153	0.098531	0.0810873	0.107494	0.105939	0.104324	0.0976075	0.108105	0.024972

## Sheet: Caption
Table. Estimates of Evolutionary Divergence over Sequence Pairs between Groups
The number of base substitutions per site from averaging over all sequence pairs between groups are shown. Analyses were conducted using the Maximum Composite Likelihood model [1]. The rate variation among sites was modeled with a gamma distribution (shape parameter = 1). The differences in the composition bias among sequences were considered in evolutionary comparisons [2]. The analysis involved…
1. Tamura K., Nei M., and Kumar S. (2004). Prospects for inferring very large phylogenies by using the neighbor-joining method. Proceedings of the National Academy of Sciences (USA) 101:11030-11035.
2. Tamura K. and Kumar S. (2002). Evolutionary distance estimation under heterogeneous substitution pattern among lineages Molecular Biology and Evolution 19:1727-1736.
3. Tamura K., Stecher G., Peterson D., Filipski A., and Kumar S. (2013). MEGA6: Molecular Evolutionary Genetics Analysis version 6.0. Molecular Biology and Evolution30: 2725-2729.
Disclaimer: Although utmost care has been taken to ensure the correctness of the caption, the caption text is provided "as is" without any warranty of any kind. Authors advise the user to carefully check the caption prior to its use for any purpose and report any errors or problems to the authors immediately (www.megasoftware.net). In no event shall the authors and their employers be liable for a…
