# Supplementary material for: Spintharus flavidus in the Caribbean—a 30 million year biogeographical history and radiation of a ‘widespread species’
Source: PeerJ. 2015 Nov 19;3:e1422. doi: 10.7717/peerj.1422 (PMC4655100; doi:10.7717/peerj.1422)
Supplement: Supplemental Information 1 — Data matrix with the three concatenated loci [file peerj-03-1422-s003.fas]

>Anelosimus
--------------------------------------------------
------GAATATTAATTCGTATTGAATTAAGATATTCAGGTAGATTTTTA
ATAAATGATCAATTATATAATGTTATTGTTACTAGTCATGCTTTTGTTAT
AATTTTTTTTATAGTTATACCAATTATAATTGGAGGATTTGGAAATTGAT
TAGTACCTTTAATATTAGGTGCTCCTGATATAGCATTTCCTCGTATAAAT
AATTTAAGTTTTTGATTATTACCTCCATCTTTATTATTATTATTTATTTC
TTCTATAATTGAAATTGGAGTTGGAGCAGGATGAACAATTTATCCTCCTT
TATCATCATTAGATGGTCATTCTGATTATTCTGTTGATTTTGCAATTTTT
TCATTACATTTAGCTGGTGCATCATCTATTATAGGTGCTGTTAATTTTAT
TAGTACTATTATTAATATACGTTCTTATGGAATAACAATAGAAAAAGTTT
CTTTATTTGTATGATCTGTATTAATTACAGCAGTATTATTACTTTTATCT
TTACCTGTATTAGCAGGTGCAATTACTATATTGTTAACAGATCGAAATTT
TAATACTTCATTTTTTGATCCAGCTGGAGGAGGAGATCCTATTTTATTTC
AACATTTATTTTGATTTTT-------------------------------
--------------------------------------------------
-----------------------------------------AAGGTTATA
CATTCAAATTTCTTTATTAAT-TTTTAATAAATAATTTATATTAAATATA
AAAATATA-TTTTTAAAAAAAAAAGACGAC-AAGACCCTATTAAATTTTA
CTTA--TAGTTTAGCT-GGGGAAGCTTTTTAATTAAAATTTTTTAAATTT
AA---TAAATAAAAATCTAATAAAATTAAAAT-TTTAATAAATTACTATA
GGGATAACAGCAT-TATATTTTTTTAAAGTTCATATTAAAAAAAAAGATT
GTGACCT-CGATGTTG-AATTATATTTTCTATATTTAATGCAATAATTAT
AAAAGTAGATCTGTTCGATCTTTAAAATATTACATGATTTGAGTTCAAAC
CGAT-----TCTGAGGT---CGACATAATTAAAAGTTTTTTTTGTTTGGA
GACACTCCCTCTCGGCACACTCTATGC-----------------------
------GTTGCGTTCCCAACCAATCGCTTCGTAGGAGAAACATGAGTCAG
TCTTCTCCAGGTCGCGAGAGGTCGAGTCGTTCGGGAACGACGCGTCTCGG
C-------------------------CAGGGGAGGAACCAAAGACCTTGA
GCCGGCTGGCTTGTCACCAGGTGCGGCCAATTGAAGGCGTACCTCCTTTG
CAAGTCTTATCCGACCCTCAGACAGGCGAGGCCCCGGGCAGGACCCGAGG
CCGCAATGCGCGTTCGAAAAATGTTTACAC--------------------
----------------------
>Chrysso SEUS 00004613A
--------------------------------cggcTAtAGTAGGAACAG
CaataAGAGTATTAATTCGAATTGAGTTAGGACAGGTTGGAAGATTTATA
GGAGATGATCAATTGTATAATGTAATTGTTACAGCTCATGCATTTGTAAT
AATTTTTTTTATGGTAATACCTATTTTAATTGGAGGGTTTGGAAATTGAT
TAGTTCCTTTAATGTTAGGAGCTCCTGATATAGCTTTTCCCCGAATAAAT
AATTTAAGTTTTTGATTATTACCTCCTTCTTTATTTTTATTATTTATTTC
TTCTATAGTTGAAATAGGGGTAGGTTCAGGTTGAACAGTATATCCTCCAT
TATCTTCTTTAGAAGGACATGGGGGTAGATCAGTAGATTTTGCTATTTTT
TCTCTTCATTTAGCGGGTGCCTCTTCTATTATAGGAGCTGTAAATTTTAT
TTCTACTGTTTTGAATATACGATCTTATGGGATATCAATGGAAAAAGTTC
CTTTATTTGTATGATCTGTATTAATTACTGCTGTTTTATTATTATTATCA
TTACCTGTTTTAGCAGGTGCTATTACTATATTATTAACAGATCGAAATTT
TAATACTTCATTTTTTGATCCagcTGGAGGTGGG----------------
--------------------------------------------------
--------------gatttatttaaatagccgcagatttcctgtgctaag
gtagcataatca-tttgctttctaattaaaagctagaatgaaagacttaa
cgttttaattattttattaat-tgtataaataaaatttattttaaatatt
aaaaaatattttataaaataattagacgac-aagaccctattgaacttta
cttaccctgtttagct-ggggcagcttattaattaatattttaatacgta
atataaaataaattatccaatataattgaat--ttaattaagttaccata
gggataacagcat-aatattaatctaaagttcgtatttaaattaatgttt
gtgacct-cgatgttg-aattattattctttatt-taatgcagtaattat
aaaagtgggtctgttcgacccttaatattttacatgatct----------
--------------------------------------------------
--------------------------------------------------
--------------------------------------------------
--------------------------------------------------
--------------------------------------------------
--------------------------------------------------
--------------------------------------------------
--------------------------------------------------
----------------------
>Episinus nubilus
-------------ATATTTTGCCNGAGGTANNCAGCTATAGTGGGTACAG
CGATAAGAATATTAATTCGGATAGAATTAGGACAGCCAGGAAGATTTATA
GGTGATGATCAATTATATAATGTAGTCGTTACTGCTCATGCTTTTGTAAT
AATTTTTTTTATAGTTATACCTATTTTAATTGGGGGATTTGGAAATTGGT
TAGTTCCTTTAATATTAGGAGCTCCGGATATAGCTTTTCCTCGTATAAAT
AATTTAAGATTTTGATTACTCCCTCCTTCTTTAATATTATTATTTATTTC
TTCAATAGTTGAAATAGGTGTAGGAGCAGGTTGAACTGTTTATCCTCCTT
TATCTTCTTTGGAAGGACATTTTGGAAGAAGAGTTGATTTTGCTATTTTT
TCTCTTCATTTGGCGGGAGCTTCTTCTATTATAGGGGCTATTAATTTTAT
TTCAACTATTTTTAATATACGGGTTTATGGGATATCTATAGAAAAAATTT
CTTTATTTGTTTGGTCTGTTTTAATTACAGCAGTTTTATTACTTTTATCT
TTACCTGTTTTAGCAGGTGCTATTACTATACTTTTAACTGATCGAAATTT
TAATACATCTTTTTTTGATCCTGCTGGAGGAGGGGATCCAATTTTATTTC
AACATTTATTTTGA-----------------------------tcttNat
aacctgctcatg-----aaaattaaatagccgcaaa-tttctgtgctaag
gtagcataatca-tttgttttttaattaaaaactagaatgaaaggtttta
cattaa-atttttctattatt-tttataaatttaatttatattaaatata
aaaatata-tttataaaaaaaatagacgat-aagaccctattaaacttta
ctt---ttgtttagct-ggggcagctaaataataaaaattttatttttca
tt---ataaaaatgacccaatttaattgatttactaaataagttactata
gggataacagcgt-tatattttttaaaagttcttatttaaaaaaaaaatt
acgacct-cgatgttg-aattattactctttatt--aaagcaaaaattat
aaaagttggtctgttcgaccattaaaatattacatgatctgagtcaaaac
ccg-gaga------------------------------------------
--------------------------------------------------
--------------------------------------------------
--------------------------------------------------
--------------------------------------------------
--------------------------------------------------
--------------------------------------------------
--------------------------------------------------
----------------------
>Spintharus Columbia 00004378A
--------------------------------ctGGGATAGTAGGAACAg
caATAAGAGTGTTAATTCGATTGGAATTAGGACAATCAGGGAGATTTTTG
GGAGATGACCATTTATATAATGTAATTGTTACTGCTCATGCTTTTATTAT
AATTTTTTTTATAGTAATGCCAGTGTTAATTGGAGGGTTTGGAAATTGAT
TAGTTCCTTTAATATTAGGAGCTCCGGATATAGCCTTTCCACGAATAAAT
AACTTAAGATTTTGATTACTTCCACCTTCTTTAGTATTATTGTTTATTTC
TTCTTTGGTGGATATAGGAGTTGGAGCTGGATGGACAATTTATCCTCCAC
TTTCTTCTTTAGAAGGGCATTTTGGGAGAAGAGTAGATTTTGCTATTTTT
TCTTTACATTTGGCTGGGGCTTCATCAATTATAGGGGCTATTAATTTTAT
TTCTACAATTTTAAATATACGTATAAATGAAATATCTTTAGAAAAAATTT
CTTTATTCGTATGATCAGTATTAATTACTGCTGTTCTTTTGCTTTTATCT
TTACCTGTGTTAGCAGGTGCTATTACTATATTATTAACTGATCGAAATTT
TAATACTTCATTTTTTGATCCTGCGGGGGGaggagatcCAATTTTATTTC
AACAtttattTTGatttt--------------------------------
-------------------ttttaaatagccgcaa---ttttgtgctaag
gtagcataatca-tttgttttttaatttaaaactagaatgaaaggttaaa
caaatt-atttctttatttta-taattttattaaaattatactaaacata
aaaatatg-tttataaaaaaaaaagacgac-aagaccctattgaacttta
ctt---ttgtttagct-ggggcagctaaataaataatattttattttttt
ttaaataataaatgacccaataaaattgatcacttaaccaagttaccata
gggataacagcgc-aataaatttttaaagttcttattaaaaaatttgttt
acgacct-cgatgttg-aattagaatccttctat---aagaaaaaatata
aaaagtaggtc---------------------------------------
--------ggtcgac------aaagtttaaaagatcaaatctcaagagaa
g------aggatctcccctcgacgcttggccgtcg-ga--ctcgt-ctct
tgcgccgttc-gttcccctcgcgcggctcggccggagaataggattgg--
--accaatcttctccgtgctcgaccggcgtggc-tggggccgcgcttctc
---tgagt--ctccgactcgtcgagttgggta-catccaggagactttga
gccggcggacacatcgtccggtgcggccaggtgaaggcgaaccttctgtg
caagtctcatccgaccctcagacaggcgaagccccgggtagtacccgagg
ctgcaatgcgcgttcaaaaaatcagtgctcaatgtgtcctgcaattcaca
ccaagtctcggagctggctgc-
>Chrysso SEUS 00003688A
--------------------------------------------------
--------------------------------------------------
---------------------------------gctcatgcatttgtaat
aattttttttatggtaatacctattttaattggagggtttggAAattgat
tagtTCCTTTAATGTTAGGAGCTCCTGATATaGCTTTTCCCCGAATAAAT
AATTTAAGTTTTTGATTATTACCTCCTTCTTTATTTTTATTATTTATTTC
TTCTATAGTTGAAATAGGGGTAGGTTCAGGTTGAACAGTATATCCTCCAT
TATCTTCTTTAGAAGGACATGGGGGTAGATCAGTAGATTTTGCTATTTTT
TCTCTTCATTTAGCGGGTGCCTCTTCTATTATAGGAGCTGTAAATTTTAT
TTCTACTGTTTTGAATATACGATCTTATGGGATATCAATGGAAAAAGTTC
CTTTATTTGTATGATCTGTATTAATTACTGCTGTTTTATTATTATTATCA
TTACCTGTTTTAGCAGGTGCTATTACTATATTATTAACAGATCGAAATTT
TAATACTTCATTTTTTGATccagctgGaggtGGggatccTATTTTGTTTC
aacAtttattttgatttt--------------------------------
agtctgctcaat--gatttatttaaatagccgcagatttcctgtgctaag
gtagcataatca-tttgctttctaattaaaagctagaatgaaagacttaa
cgttttaattattttattaat-tgtataaataaaatttattttaaatatt
aaaaaatattttataaaataattagacgac-aagaccctattgaacttta
cttaccctgtttagct-gggacagcttattaattaatattttaatacgta
atataaaataaattatccaatataattgaat--ttaattaagttaccata
gggataacagcat-aatattaatctaaagttcgtatttaaattaatgttt
gtgacct-cgatgttg-aattattattctttatt-taatgcagtaattat
aaaagtgggtctgttcgacccttaatattttacatgatct----------
--------------------------------------------------
--------------------------------------------------
--------------------------------------------------
--------------------------------------------------
--------------------------------------------------
--------------------------------------------------
--------------------------------------------------
--------------------------------------------------
----------------------
>Spintharus CU 00783213
TGGTAcatTATATTTTATATTTGGTATTTGaTCAGCTATAGTAGGAACAG
CTATAAGAGTTTTAATTCGAATGGAATTAGGACAATCTGGAAGATTTTTA
GGTGATGATCATTTGTATAATGTAGTAGTAACTGCTCATGCTTTTGTTAT
AATTTTTTTTATAGTCATACCAATTTTAATTGGAGGGTTTGGTAATTGAT
TAGTTCCTTTAATATTAGGAGCTCCTGATATAGCTTTTCCTCGAATAAAT
AATTTAAGTTTTTGACTACTTCCTCCTTCGTTATTATTATTATTTATTTC
TTCTATAGTAGATATGGGGGTGGGTTCTGGATGGACAGTTTATCCTCCTC
TTTCTTCTCTGGAAGGGCATTTTAGAAGAAGAGTTGATTTTGCTATTTTT
TCTCTTCATTTAGCAGGAGCTTCTTCTATTATAGGGGCTATTAATTTTAT
TTCAACTATTTTAAATATACGAATATATGGGATATCTATGGAAAAAATTT
CTTTATTTGTTTGGTCTGTATTAATTACTGCTGTTCTTTTACTTCTTTCT
TTGCCTGTTTTAGCAGGAGCTATTACTATATTGTTAACGGATCGAAATTT
TAATACTTCTTTTTTtgaTCCTGctggaggaggggatccTaTTTTGTTTC
AACATTTATTttgaTTTT-aaacattgtttataaaagttattataaatac
aacctgctcaat-gaaaaaatttaaatagctgcaa--tttttgtactaag
gtagcataatca-tttgttttttaattttaaactagaatgaaaggtaaaa
caaatc-atttctttattttt-tattttattttaacttatattaaatata
aaaatata-tttttttaaaaaaaagacgac-aagaccctattgaacttca
ctt---tagtttagct-ggggaagctaaataataaatattttattataaa
tt---ttataaatgacccaaaatatttgattaactaatcaagttaccata
gggataacagcgc-aataaattttttaagttcttatacaaaaatttgctt
acgacct-cgatgttg-aattagaaatctatatt---aagcaaaaataat
aaaagtaggtctgttcgacctttaaaattctacatgatctga--------
--------ggtcgacaaaattaatgtgagataaagaaaatgccagaaggc
gcggggaggttccgtccctcgacactcgg-caccg-ga--ctctt-ccct
---gcgctct-catcccctcgcgcggctcggcggagaattggaataaa--
-ttccactcgtctcc-tgctcgaccggcgtggt-tggggccgcgcttctc
---tcgag--tctcgattcgtcgagtaggacaggatcctgatgaatttga
gccgacggacacttcgtccggcgcggccaagtgaaggcgaaccttctatg
caagtctcatccgaccctcagacaggcgaagccccgggtagtacccgagg
ctgcaatgcgcgttcaaaaaatcagtgctcaatgtgtcctgcaattcaca
ccaagtctcggagctggctgcg
>Spintharus CU 00783217
TGGTAcatTATATTTTATATTTGGTATTTGATCAGCTATAGTAGGAACAG
CTATAAGAGTTTTAATTCGAATGGAATTAGGACAATCTGGAAGATTTTTA
GGTGATGATCATTTGTATAATGTAGTAGTAACTGCTCATGCTTTTGTTAT
AATTTTTTTTATAGTCATACCAATTTTAATTGGAGGGTTTGGTAATTGAT
TAGTTCCTTTAATATTAGGAGCTCCTGATATAGCTTTTCCTCGAATAAAT
AATTTAAGTTTTTGACTACTTCCTCCTTCGTTATTATTATTATTTATTTC
TTCTATAGTAGATATGGGGGTGGGTTCTGGATGGACAGTTTATCCTCCTC
TTTCTTCTCTGGAAGGGCATTTTAGAAGAAGAGTTGATTTTGCTATTTTT
TCTCTTCATTTAGCAGGAGCTTCTTCTATTATAGGGGCTATTAATTTTAT
TTCAACTATTTTAAATATACGAATATATGGGATATCTATGGAAAAAATTT
CTTTATTTGTTTGGTCTGTATTAATTACTGCTGTTCTTTTACTTCTTTCT
TTGCCTGTTTTAGCAGGAGCTATTACTATATTGTTAACGGATCGAAATTT
TAATACTTCTTTTTTTGATCCTGCTGgaggaggggATCCTATTTTGTTTC
AACATTTATTTTGATTTT-aaacattgtttataaaagttattataaatac
aacctgctcaat-gaaaaaatttaaatagctgcaa--tttttgtactaag
gtagcataatca-tttgttttttaattttaaactagaatgaaaggtaaaa
caaatc-atttctttattttt-tattttattttaacttatattaaatata
aaaatata-tttttaaaaaaaaaagacgac-aagaccctattgaacttca
ctt---tagtttagct-ggggaagctaaataataaatattttattataaa
tt---ttataaatgacccaaaatatttgattaactaatcaagttaccata
gggataacagcgc-aataaattttttaagttcttatacaaaaatttgctt
acgacct-cgatgttg-aattagaaatctatatt---aagcaaaaataat
aaaagtaggtctgttcgacctttaaaattctacatgatctga--------
--------ggtcgacaaaattaatgtgagataaagaaaatgccagaaggc
gcggggaggttccgtccctcgacactcgg-caccg-ga--ctctt-ccct
---gcgctct-catcccctcgcgcggctcggcggagaattggaataaa--
-ttccactcgtctcc-tgctcgaccggcgtggt-tggggccgcgcttctc
---tcgag--tctcgattcgtcgagtaggacaggatcctgatgaatttga
gccgacggacacttcgtccggcgcggccaagtgaaggcgaaccttctatg
caagtctcatccgaccctcagacaggcgaagccccgggtagtacccgagg
ctgcaatgcgcgttcaaaaaatcagtgctcaatgtgtcctgcaattcaca
ccaagtctcggagctggctgcg
>Spintharus CU 00783195
tggtacattatattttatatttggtatttgatcagctataGtaggaacag
cTATAAGAGTTTtaATTCGAATGGAATTAGGACAATCTGgaagattttTA
GgtGATGATCATTTGTATAATGTAGTAGTAACTGCTCATGCTTTTGTTAT
AATTTTTTTTATAGTCATACCAATTTTAATTGGAGGGTTTGGTAATTGAT
TAGTTCCTTTAATATTAGGAGCTCCTGATATAGCTTTTCCTCGAATAAAT
AATTTAAGTTTTTGACTACTTCCTCCTTCGTTATTATTATTATTTATTTC
TTCTATAGTAGATATGGGGGTGGGTTCTGGATGGACAGTTTATCCTCCTC
TTTCTTCTCTGGAAGGGCATTTTAGAAGAAGAGTTGATTTTGCTATTTTT
TCTCTTCATTTAGCAGGAGCTTCTTCTATTATAGGGGCTATTAATTTTAT
TTCAACTATTTTAAATATACGAATATATGGGATATCTATGGAAAAAATTT
CTTTATTTGTTTGGTCTGTATTAAttactgcTGTTCTTTTACTTCTTTCT
TTGCCTgttttagcaggagctattactatattgttaacggatcgaaattt
taatacttctttttttgatcctgctggaggagggaatcctattttgtttc
aacatttattttgatttt-aaacattgtttataaaagttattataaatac
aacctgctcaat-RaaaaaatttaaatagctgcMa--tttttgtactaag
gtagcataatca-tttgttttttaattttaaactagaatgaaaggtaaaa
caaatc-atttctttattttt-tattttattttaacttatattaaatata
aaaatata-ttttttaaaaaaaaagacgac-aagaccctattgaacttca
ctt---tagtttagct-ggggaagctaaataataaatattttattataaa
tt---ttataaatgacccaaaatatttgattaactaatcaagttaccata
gggataacagcgc-aataaattttttaagttcttatacaaaaatttgctt
acgaccK-cgatgtYg-Mat------------------------------
--------------------------------------------------
--------ggtcgacaaaattaatgtgagataaagaaaatgccagaaggc
gcggggaggttccgtccctcgacactcgg-caccg-ga--ctctt-ccct
---gcgctct-catcccctcgcgcggctcggcggagaattggaataaa--
-ttccactcgtctcc-tgctcgaccggcgtggt-tggggccgcgcttctc
---tcgag--tctcgattcgtcgagtaggacaggatcctgatgaatttga
gccgacggacacttcgtccggcgcggccaagtgaaggcgaaccttctatg
caagtctcatccgaccctcagacaggcgaagccccgggtagtacccgagg
ctgcaatgcgcgttcaaaaaatcagtgctcaatgtgtcctgcaattcaca
ccaagtctcggagctggctgcg
>Spintharus CU 00000634A
tgGtacattATATTTTATATTTGGTATTTGATCAGCTATAGTAGGAACAG
CTATAAGAGTTTTAATTCGAATGGAATTAGGACAATCTGGAAGATTTTTA
GGTGATGATCATTTGTATAATGTAGTAGTAACTGCTCATGCTTTTGTTAT
AATTTTTTTTATAGTCATACCAATTTTAATTGGAGGGTTTGGTAATTGAT
TAGTTCCTTTAATATTAGGAGCTCCTGATATAGCTTTTCCTCGAATAAAT
AATTTAAGTTTTTGACTACTTCCTCCTTCGTTATTATTATTATTTATTTC
TTCTATAGTAGATATGGGGGTGGGTTCTGGATGGACAGTTTATCCTCCTC
TTTCTTCTCTGGAAGGGCATTTTAGAAGAAGAGTTGATTTTGCTATTTTT
TCTCTTCATTTAGCAGGAGCTTCTTCTATTATAGGGGCTATTAATTTTAT
TTCAACTATTTTAAATATACGAATATATGGGATATCTATGGAAAAAATTT
CTTTATTTGTTTGGTCTGTATTAATTACTGCTGTTCTTTTACTTCTTTCT
TTGCCTGTTTTAGCAGGAGCTATTACTATATTGTTAACGGATCGAAATTT
TAATACTTCTTTTTTTGAtcctgctggaggaggggatcct----------
--------------------------------------------------
-acctgctcaat-gaaaaaatttaaatagctgcaa--tttttgtactaag
gtagcataatca-tttgttttttaattttaaactagaatgaaaggtaaaa
caaatc-atttctttattttt-tattttattttaacttatattaaatata
aaaatata-ttttttaaaaaaaaagacgac-aagaccctattgaacttca
ctt---tagtttagct-ggggaagctaaataataaatattttattataaa
tt---ttataaatgacccaaaatatttgattaactaatcaagttaccata
gggataacagcgc-aataaattttttaagttcttatacaaaaatttgctt
acgacct-cgatgttg-aattagaaatctatatt---aagcaaaaataat
aaaagtag------------------------------------------
--------ggtcgacaaaattaatgtgagataaagaaaatgccagaaggc
gcggggaggttccgtccctcgacactcgg-caccg-ga--ctctt-ccct
---gcgctct-catcccctcgcgcggctcggcggagaattggaataaa--
-ttccactcgtctcc-tgctcgaccggcgtggt-tggggccgcgcttctc
---tcgag--tctcgattcgtcgagtaggacaggatcctgatgaatttga
gccgacggacacttcgtccggcgcggccaagtgaaggcgaaccttctatg
caagtctcatccgaccctcagacaggcgaagccccgggtagtacccgagg
ctgcaatgcgcgttcaaaaaatcagtgctcaatgtgtcctgcaattcaca
ccaagtctcggagctggctgcg
>Spintharus CU 00783215
TGGtacattataTTTTATATTTGGtatttgatcagCTATAGTAGGAACAG
CTATAAGAGTTTTAATTCGAATGGAATTAGGACAATCTGGAAGATTTTTA
GgTGATGATCATTTGTATAATGTAGTAGTAACTGCTCATGCTTTTGTTAT
AATTTTTTTTATAGTCATACCAATTTTAATTGGAGGGTTTGGTAATTGAT
TAGTTCCTTTAATATTAGGAGCTCCTGATATAGCTTTTCCTCGAATAAAT
AATTTAAGTTTTTGACTACTTCCTCCTTCGTTATTATTATTATTTATTTC
TTCTATAGTAGATATGGGGGTGGGTTCTGGATGGACAGTTTATCCTCCTC
TTTCTTCTCTGGAAGGGCATTTTAGAAGAAGAGTTGATTTTGCTATTTTT
TCTCTTCATTTAGCAGGAGCTTCTTCTATTATAGGGGCTATTAATTTTAT
TTCAACTATTTTAAATATACGAATATATGGGATATCTATGGAAAAAATTT
CTTTATTTGTTTGGTCTGTATTAATTACTGCTGTTCTTTTACTTCTTTCT
TTGCCTGTTTTAGCAGGAGCTATTACTATATTGTTAACGGATCGAAATTT
TAATACTTCTTTTTTTGATCCTgctggaggagGggatcctATTTTGTTTc
aacatTtatTTtgatttt-aaacattgtttataaaagttattataaatac
aacctgctcaat-gaaaaaatttaaatagctgcaa--tttttgtactaag
gtagcataatca-tttgttttttaattttaaactagaatgaaaggtaaaa
caaatc-atttctttattttt-tattttattttaacttatattaaatata
aaaatata-tttttaaaaaaaaaagacgac-aagaccctattgaacttca
ctt---tagtttagct-ggggaagctaaataataaatattttattataaa
tt---ttataaatgacccaaaatatttgattaactaatcaagttaccata
gggataacagcgc-aataaattttttaagttcttatacaaaaatttgctt
acgacct-cgatgttg-aattagaaatctatatt---aagcaaaaataat
aaaagtaggtctgttcgacctttaaaattctacatgatctga--------
--------------------------------------------------
--------------------------------------------------
--------------------------------------------------
--------------------------------------------------
--------------------------------------------------
--------------------------------------------------
--------------------------------------------------
--------------------------------------------------
----------------------
>Spintharus CU 00783228
TGGTAcatTATATTTTATATTTGGTATTTGATcaGCTATAGTAGGAACAG
CTATAAGAGTTTTAATTCGAATGGAATTAGGACAATCTGGAAGATTTTTA
GGTGATGATCATTTGTATAATGTAGTAGTAACTGCTCATGCTTTTGTTAT
AATTTTTTTTATAGTCATACCAATTTTAATTGGAGGGTTTGGTAATTGAT
TAGTTCCTTTAATATTAGGAGCTCCTGATATAGCTTTTCCTCGAATAAAT
AATTTAAGTTTTTGACTACTTCCTCCTTCGTTATTATTATTATTTATTTC
TTCTATAGTAGATATGGGGGTGGGTTCTGGATGGACAGTTTATCCTCCTC
TTTCTTCTCTGGAAGGGCATTTTAGAAGAAGAGTTGATTTTGCTATTTTT
TCTCTTCATTTAGCAGGAGCTTCTTCTATTATAGGGGCTATTAATTTTAT
TTCAACTATTTTAAATATACGAATATATGGGATATCTATGGAAAAAATTT
CTTTATTTGTTTGGTCTGTATTAATTACTGCTGTTCTTTTACTTCTTTCT
TTGCCTGTTTTAGCAGGAGCTATTACTATATTGTTAACGGATCGAAATTT
TAATACTTCTTTTTTTGATCCTGCTGGaggaggggATCCTATTTTGTTTC
AACATTTATTTTGATTTT-aaacattgtttataaaagttattataaatac
aacctgctcaat-gaaaaaatttaaatagctgcaa--tttttgtactaag
gtagcataatca-tttgttttttaattttaaactagaatgaaaggtaaaa
caaatc-atttctttattttt-tattttattttaacttatattaaatata
aaaatata-ttttttaaaaaaaaagacgac-aagaccctattgaacttca
ctt---tagtttagct-ggggaagctaaataataaatattttattataaa
tt---ttataaatgacccaaaatatttgattaactaatcaagttaccata
gggataacagcgc-aataaattttttaagttcttatacaaaaatttgctt
acgacct-cgatgttg-aattagaaatctatatt---aagcaaaaataat
aaaagtaggtctgttcgacctttaaaattctacatgatctga--------
--------------------------------------------------
--------------------------------------------------
--------------------------------------------------
--------------------------------------------------
--------------------------------------------------
--------------------------------------------------
--------------------------------------------------
--------------------------------------------------
----------------------
>Spintharus CU 00784754
tGGTAcattaTATTTTATATTTGGTATTTGATCAGCTATAGTAGGAACAG
CTATAAGAGTTTTAATTCGAATGGAATTAGGACAATCTGGAAGATTTTTA
GGTGATGATCATTTGTATAATGTAGTAGTAACTGCTCATGCTTTTGTTAT
AATTTTTTTTATAGTCATACCAATTTTAATTGGAGGGTTTGGTAATTGAT
TAGTTCCTTTAATATTAGGAGCTCCTGATATAGCTTTTCCTCGAATAAAT
AATTTAAGTTTTTGACTACTTCCTCCTTCGTTATTATTATTATTTATTTC
TTCTATAGTAGATATGGGGGTGGGTTCTGGATGGACAGTTTATCCTCCTC
TTTCTTCTCTGGAAGGGCATTTTAGAAGAAGAGTTGATTTTGCTATTTTT
TCTCTTCATTTAGCAGGAGCTTCTTCTATTATAGGGGCTATTAATTTTAT
TTCAACTATTTTAAATATACGAATATATGGGATATCTATGGAAAAAATTT
CTTTATTTGTTTGGTCTGTATTAATTACTGCTGTTCTTTTACTTCTTTCT
TTGCCTGTTTTAGCAGGAGCTATTACTATATTGTTAACGGATCGAAATTT
TAATACTTCTTTTTTTGATCCTGCTggaggaggggatcctATTTTGTTTC
AACATTTATTTtgatttT-aaacattgtttataaaagttattataaatac
aacctgctcaat-gaaaaaatttaaatagctgcaa--tttttgtactaag
gtagcataatca-tttgttttttaattttaaactagaatgaaaggtaaaa
caaatc-atttctttattttt-tattttattttaacttatattaaatata
aaaatata-ttttttaaaaaaaaagacgac-aagaccctattgaacttca
ctt---tagtttagct-ggggaagctaaataataaatattttattataaa
tt---ttataaatgacccaaaatatttgattaactaatcaagttaccata
gggataacagcgc-aataaattttttaagttcttatacaaaaatttgctt
acgacct-cgatgttg-aattagaaatctatatt---aagcaaaaataat
aaaagtaggtctgttcgacctttaaaattctacatgatctga--------
--------------------------------------------------
--------------------------------------------------
--------------------------------------------------
--------------------------------------------------
--------------------------------------------------
--------------------------------------------------
--------------------------------------------------
--------------------------------------------------
----------------------
>Spintharus CU 00783208
--------------------ttggtaTTTgatcagCTATAGTAGGAACAG
CTATAAGAGTTTTAATTCGAATGGAATTAGGACAATCTGGAAGATtTTTA
GGTGATGATCATTTGTATAATGTAGTAGTAACTGCTCATGCTTTTGTTAT
AATTTTTTTTATAGTCATACCAATTTTAATTGGAGGGTTTGGTAATTGAT
TAGTTCCTTTAATATTAGGAGCTCCTGATATAGCTTTTCCTCGAATAAAT
AATTTAAGTTTTTGACTACTTCCTCCTTCGTTATTATTATTATTTATTTC
TTCTATAGTAGATATGGGGGTGGGTTCTGGATGGACAGTTTATCCTCCTC
TTTCTTCTCTGGAAGGGCATTTTAGAAGAAGAGTTGATTTTGCTATTTTT
TCTCTTCATTTAGCAGGAGCTTCTTCTATTATAGGGGCTATTAATTTTAT
TTCAACTATTTTAAATATACGAATATATGGGATATCTATGGAAAAAATTT
CTTTATTTGTTTGGTCTGTATTAATTACTGCTGTTCTTTTACTTCTTTCT
TTGCCTGTTTTAGCAGGAGCTATTACTATATTGTTAACGGATCGAAATTT
TAATACTTcTTTTTTtgatcctgctgga----------------------
-------------------aaacattgtttataaaagttattataaatac
aacctgctcaat-gaaaaaatttaaatagctgcaa--tttttgtactaag
gtagcataatca-tttgttttttaattttaaactagaatgaaaggtaaaa
caaatc-atttctttattttt-tattttattttaacttatattaaatata
aaaatata-ttttttaaaaaaaaagacgac-aagaccctattgaacttca
ctt---tagtttagct-ggggaagctaaataataaatattttattataaa
tt---ttataaatgacccaaaatatttgattaactaatcaagttaccata
gggataacagcgc-aataaattttttaagttcttatacaaaaatttgctt
acgacct-cgatgttg-aattagaaatctatatt---aagcaaaaataat
aaaagtaggtctgttcgacctttaaaattctacatgatctga--------
--------------------------------------------------
--------------------------------------------------
--------------------------------------------------
--------------------------------------------------
--------------------------------------------------
--------------------------------------------------
--------------------------------------------------
--------------------------------------------------
----------------------
>Spintharus CU 00787441
-----------------tatttggtattTgatcaGCTATAGTAGGAACAG
CTATAAGAGTTTTAATTCGAATGGAATTAGGACAATCTGGAAGATTTTTA
gGTGATGATCATTTGTATAATGTAGTAGTAACTGCTCATGCTTTTGTTAT
AATTTTTTTTATAGTCATACCAATTTTAATTGGAGGGTTTGGTAATTGAT
TAGTTCCTTTAATATTAGGAGCTCCTGATATAGCTTTTCCTCGAATAAAT
AATTTAAGTTTTTGACTACTTCCTCCTTCGTTATTATTATTATTTATTTC
TTCTATAGTAGATATGGGGGTGGGTTCTGGATGGACAGTTTATCCTCCTC
TTTCTTCTCTGGAAGGGCATTTTAGAAGAAGAGTTGATTTTGCTATTTTT
TCTCTTCATTTAGCAGGAGCTTCTTCTATTATAGGGGCTATTAATTTTAT
TTCAACTATTTTAAATATACGAATATATGGGATATCTATGGAAAAAATTT
CTTTATTTGTTTGGTCTGTATTAATTACTGCTGTTCTTTTACTTCTTTCT
TTGCCTGTTTTAGCAGGAGCTATTACTATATTGTTAACGGATCGAAATtt
taatACTTctttttttgatcctgct-------------------------
-------------------aaacattgtttataaaagttattataaatac
aacctgctcaat-gaaaaaatttaaatagctgcaa--tttttgtactaag
gtagcataatca-tttgttttttaattttaaactagaatgaaaggtaaaa
caaatc-atttctttattttt-tattttattttaacttatattaaatata
aaaatata-ttttttaaaaaaaaagacgac-aagaccctattgaacttca
ctt---tagtttagct-ggggaagctaaataataaatattttattataaa
tt---ttataaatgacccaaaatatttgattaactaatcaagttaccata
gggataacagcgc-aataaattttttaagttcttatacaaaaatttgctt
acgacct-cgatgttg-aattagaaatctatatt---aagcaaaaataat
aaaagtaggtctgttcgacctttaaaattctacatgatctga--------
--------------------------------------------------
--------------------------------------------------
--------------------------------------------------
--------------------------------------------------
--------------------------------------------------
--------------------------------------------------
--------------------------------------------------
--------------------------------------------------
----------------------
>Spintharus CU 00783202
--------------------------------------tagtaggaacag
ctataAGAGTTTTAATTCGAATGGAATTAGGACAATCTGgaagattttta
ggtGATGATCATTTGTATAATGTAGTAGTAACTGCTCATGCTTTTGTTAT
AATTTTTTTTATAGTCATACCAATTTTAATTGGAGGGTTTGGTAATTGAT
TAGTTCCTTTAATATTAGGAGCTCCTGATATAGCTTTTCCTCGAATAAAT
AATTTAAGTTTTTGACTACTTCCTCCTTCGTTATTATTATTATTTATTTC
TTCTATAGTAGATATGGGGGTGGGTTCTGGATGGACAGTTTATCCTCCTC
TTTCTTCTCTGGAAGGGCATTTTAGAAGAAGAGTTGATTTTGCTATTTTT
TCTCTTCATTTAGCAGGAGCTTCTTCTATTATAGGGGCTATTAATTTTAT
TTCAACTATTTTAAATATACGAATATATGGGATATCTATGGAAAAAATTT
CTTTATTTGTTTGGTCTGTATTAATTACTGCTGTTCTTTTACTTCTTTCT
TTGCCTgttttagcaggagctaTTACTATATTGTTAACGGATCGAAAtTT
TAATACttctttttttg---------------------------------
-------------------aaacattgtttataaaagttattataaatac
aacctgctcaat-gaaaaaatttaaatagctgcaa--tttttgtactaag
gtagcataatca-tttgttttttaattttaaactagaatgaaaggtaaaa
caaatc-atttctttattttt-tattttattttaacttatattaaatata
aaaatata-ttttttaaaaaaaaagacgac-aagaccctattgaacttca
ctt---tagtttagct-ggggaagctaaataataaatattttattataaa
tt---ttataaatgacccaaaatatttgattaactaatcaagttaccata
gggataacagcgc-aataaattttttaagttcttatacaaaaatttgctt
acgacct-cgatgttg-aattagaaatctatatt---aagcaaaaataat
aaaagtaggtctgttcgacctttaaaattctacatgatctga--------
--------------------------------------------------
--------------------------------------------------
--------------------------------------------------
--------------------------------------------------
--------------------------------------------------
--------------------------------------------------
--------------------------------------------------
--------------------------------------------------
----------------------
>Spintharus CU 00783216
-----------------------------------------------cag
ctataagagttttaaTTCGAATGGAATTAGGACaATCTGgAagattttta
GgTGATGATCATTTGTATAATGTAGTAGTAACTGCTCATGCTTTTGTTAT
AatttTTTttatAGTCATACCAATTTTAATTGGAGGGTTTGGTAATTGAT
TAGTTCCTTTAATATTAGGAGCTCCTGATATAGCTTTTCCTCGAATAAAT
AATTTAAGTTTTTGACTACTTCCTCCTTCGTTATTAttatTATTTATTTC
TTCTAtagTAGATATGGGGGTGGGTTCTGGATGGACAGTTTATCCTCCTC
TTTCTTCTCTGGAAGGGCATTTTAGAAGAAGAGTTGATTTTGCTATTTTT
TCTCTTCATTTAGCAGGAGCTTCTTCTATTATAGGGGCTATTAATTTTAT
TTCAACTATTTTAAATATACGAATATATGGGATATCTATGGAAAAAATTT
CTTTATTTGTTTGGTCTGTATTAATTACTGCTGTTCTTTTACTTCTTTCT
TTGCCTGTtttagcaggagctattaCTATATTGTTAACGGATCGAAATTT
TAATACTTCttTTttt----------------------------------
-------------------aaacattgtttataaaagttattataaatac
Macctgctcaat-gaaagaatttRaatagctgcaa--tttttgtRctaag
gtagcataatca-tttgttttttaattttaaactagaatgaaaggtaaaa
caaatc-atttctttattttt-tattttattttaacttatattaaatata
aaaatata-tttttaaaaaaaaaagacgac-aagaccctattgaacttca
ctt---tagtttagct-ggggaagctaaataataaatattttattataaa
tt---ttataaatgacccaaaatatttgattaactaatcaagttaccata
gggataacagcgc-aataaattttttaagttcttatacaaaaatttgctt
acgacct-cgatgttg-aattagaaatctatatt---aagcaaaaataat
aaaagtaggtctgttcgacctttaaaattctacatgatctga--------
--------------------------------------------------
--------------------------------------------------
--------------------------------------------------
--------------------------------------------------
--------------------------------------------------
--------------------------------------------------
--------------------------------------------------
--------------------------------------------------
----------------------
>Spintharus CU 00784389
--------------------------------CAGCTATAGTAGGAACAG
CTATAAGAGTTTTAATTCGAATGGAATTAGGACAATCTGGAAGATTTTTA
GGTGATGATCATTTGTATAATGTAGTAGTAACTGCTCATGCTTTTGTTAT
AATTTTTTTTATAGTCATACCAATTTTAATTGGAGGGTTTGGTAATTGAT
TAGTTCCTTTAATATTAGGAGCTCCTGATATAGCTTTTCCTCGAATAAAT
AATTTAAGTTTTTGACTACTTCCTCCTTCGTTATTATTATTATTTATTTC
TTCTATAGTAGATATGGGGGTGGGTTCTGGATGGACAGTTTATCCTCCTC
TTTCTTCTCTGGAAGGACATTTTAGAAGAAGAGTTGATTTTGCTATTTTT
TCTCTTCATTTAGCAGGAGCTTCTTCTATTATAGGGGCTATTAATTTTAT
TTCAACTATTTTAAATATACGAATATATGGGATATCTATGGAAAAAATTT
CTTTATTTGTTTGGTCTGTATTAATTACTGCTGTTCTTTTACTTCTTTCT
TTGCCTGTTTTAGCAGGAGCTATTACTATATTGTTAACGGATCGAAATTT
TAATACTTCTTTTTTTGATCCTGCTggaggaggggATCCT----------
--------------------------------------------------
---ctgctcaat-gaaaaaatttaaatagctgcaa--tttttgtactaag
gtagcataatca-tttgttttttaattttaaactagaatgaaaggtaaaa
caaatc-atttctttattttt-tattttattttaacttatattaaatata
aaaatata-tttttttaaaaaaaagacgac-aagaccctattgaacttca
ctt---tagtttagct-ggggaagctaaataataaatattttattataaa
tt---ttataaatgacccaaaatatttgattaactaatcaagttaccata
gggataacagcgc-aataaattttttaagttcttatacaaaaatttgctt
acgacct-cgatgttg-aattagaaatctatatt---aagcaaaaata--
--------------------------------------------------
--------------------------------------------------
--------------------------------------------------
--------------------------------------------------
--------------------------------------------------
--------------------------------------------------
--------------------------------------------------
--------------------------------------------------
--------------------------------------------------
----------------------
>Spintharus CU 00783199
-------------------------------------------------g
ctataagAGTTttaattcgaatGGAattAGgacaaTCtggaMgMttttta
ggtgatgatCatttgtATAATGTAGTAGTAactgctcatgcttttgTTAT
AATTTTTTTTATAGtcataccaattttaAtTGGAGGgtttggtaattgaT
TAGTTCCtTTaatattAGgagctccKgataTagcTTTtCctcgaATAAAt
aATTtaAgTTTTtGAcTACtYccYccYtcgttattATTATTATtTATttc
ttctatagtagaTATGGGGGTGGGTtctggatggacagtttatcctcCTc
tttcttcTctgGaAGGgcattttaRaagaagagttgattTTGCTattttt
tctcTTCAtttagcagGaGCTTCTTCTATTATAGGGGCTATTAATTTTAT
TTCAACTATTTTAAATATacgaAtATATGGGAtATCTAtgGAAAAAATTT
CTTTATTTGTTTGgTctgtaTtAAttactgcTGtTCTTTTACTTCTTTCT
TtgcctgttttagcaggaSctattactatattgttaacggatcgaaattt
taatacttcttttttYgatcStgStgRaggaggggaYcctaYWWYgtttc
aacatttattKtgaYYt---------------------------------
--------------------------------------------------
--------------------------------------------------
--------------------------------------------------
--------------------------------------------------
--------------------------------------------------
--------------------------------------------------
--------------------------------------------------
--------------------------------------------------
--------------------------------------------------
--------------------------------------------------
--------------------------------------------------
--------------------------------------------------
--------------------------------------------------
--------------------------------------------------
--------------------------------------------------
--------------------------------------------------
--------------------------------------------------
----------------------
>Spintharus CU 00004338A
--------------------TTGGTATTTGATCAGCTATAGTAGGAACAG
CTATAAGAGTTTTAATTCGAATGGAATTAGGACAACCTGGAAGATTTTTA
GGTGATGATCATTTGTACAATGTAGTAGTTACTGCCCATGCTTTTGTTAT
AATTTTTTTTATAGTTATACCAATTTTAATTGGAGGGTTTGGTAATTGAT
TAGTTCCTCTAATATTAGGAGCCCCTGATATAGCTTTTCCTCGAATAAAT
AATTTAAGTTTTTGATTGCTTCCTCCTTCGTTATTATTATTATTTATTTC
TTCTATAGTAGATATAGGGGTGGGTTCTGGGTGAACAGTTTACCCTCCTC
TTTCTTCTTTGGAAGGACATTTTAGAAGAAGAGTTGATTTTGCTATTTTT
TCTCTTCATTTAGCAGGAGCTTCTTCTATTATAGGGGCTATCAATTTTAT
TTCAACTATTTTAAATATACGAATATATGGAATATCTATGGAAAAAATTT
CTTTATTTGTTTGGTCTGTATTAATTACTGCTGTTCTTTTACTTCTTTCT
TTGCCTGTTTTAGCAGGAGCTATTACTATATTGTTAACGGATCGAAATTT
TAATACTtCTTTTTTtgaccctgctggaggaggggatcctattttgtttc
agcatttaTtttgatttt-aaacattgtttataaaaattattataaatac
aacctgctcaat-gaaaaactttaaatagctgcaa--tctttgtactaag
gtagcataatca-tttgttttttaattttaaactagaatgaaaggtaaaa
caaatc-atttctttattttt-tattttattttaacttatattaaatata
aaaatata-ttttttaaaaaaaaagacgac-aagaccctattgaacttca
ctt---cagtttagct-ggggaagctaaataataaatattttattataaa
tt---ttataaatgacccaaaatatttgattaactaatcaagttaccata
gggataacagcgc-aataaattttttaagttcttataaaaaaatttgctt
acgacct-cgatgttg-aattagaaatctatatt---aagcaaaaataat
aaaagtaggtctgttcgacctttaaaattctacatgatctga--------
--------ggtcgacaaaattaatgtgagataaagaaaaagccagaaggc
gcggagaggttccgtccctcgacactcgg-caccg-ga--ctctt-ccct
---gcgctct-catcccctcgcgcggctcggcggagatttggactgaa--
--tccactcgtctcc-tgctcgaccggcgtggc-tggggccgcgcttctc
---ttgag--tctcgattcgtcgattaggacaggatcctgatgaatttga
gccgacggacacttcgtccggcgcggccaagtgaaggcgaaccttctatg
caagtctcatccgaccctcagacaggcgaagccccgggtagtacccgagg
ctgcaatgcgcgttcaaaaaatcagtgctcaatgtgtcctgcaat-----
----------------------
>Spintharus CU 00004292A
TGGtacattatattttaTATttggTATTTgatCaGctatagTAGGAACAG
CTATAAGAGTTTTAATTCGAATGGAATTAGGACAACCTGGAAGATTTTTA
GGTGATGATCATTTGTACAATGTAGTAGTTACTGCCCATGCTTTTGTTAT
AATTTTTTTTATAGTTATACCAATTTTAATTGGAGGGTTTGGTAATTGAT
TAGTTCCTCTAATATTAGGAGCCCCTGATATAGCTTTTCCTCGAATAAAT
AATTTAAGTTTTTGATTGCTTCCTCCTTCGTTATTATTATTATTTATTTC
TTCTATAGTAGATATAGGGGTGGGTTCTGGGTGAACAGTTTACCCTCCTC
TTTCTTCTTTGGAAGGACATTTTAGAAGAAGAGTTGATTTTGCTATTTTT
TCTCTTCATTTAGCAGGAGCTTCTTCTATTATAGGGGCTATCAATTTTAT
TTCAACTATTTTAAATATACGAATATATGGAATATCTATGGAAAAAATTT
CTTTATTTGTTTGGTCTGTATTAATTACTGCTGTTCTTTTACTTCTTTCT
TTGCCTGTTTTAGCAGgagctattACTATATTGTTAACGGATCGAAATtt
taatactTCTTTTtttgaccctgctggaggaggggatcctattttgtttc
agcatttattttgatttt--------------------------------
---ctgctcaat-gaaaaactttaaatagctgcaa--tctttgtactaag
gtagcataatca-tttgttttttaattttaaactagaatgaaaggtaaaa
caaatc-atttctttattttt-tattttattttaacttatattaaatata
aaaatata-ttttttaaaaaaaaagacgac-aagaccctattgaacttca
ctt---cagtttagct-ggggaagctaaataataaatattttattataaa
tt---ttataaatgacccaaaatatttgattaactaatcaagttaccata
gggataacagcgc-aataaattttttaagttcttataaaaaaatttgctt
acgacct-cgatgttg-aattagaaatctatatt---aagcaaaaata--
--------------------------------------------------
--------ggtcgacaaaattaatgtgagataaagaaaaagccagaaggc
gcggagaggttccgtccctcgacactcgg-caccg-ga--ctctt-ccct
---gcgctct-catcccctcgcgcggctcggcggagatttggactgaa--
--tccactcgtctcc-tgctcgaccggcgtggc-tggggccgcgcttctc
---ttgag--tctcgattcgtcgattaggacaggatcctgatgaatttga
gccgacggacacttcgtccggcgcggccaagtgaaggcgaaccttctatg
caagtctcatccgaccctcagacaggcgaagccccgggtagtacccgagg
ctgcaatgcgcgttcaaaaaatcagtgctcaatgtgtcctgcaattcaca
ccaagtctcggagctggctg--
>Spintharus CU 00782945
-----------------TATTTGGTATTTGATCAGCTATAGTAGGAACAG
CTATAAGAGTTTTAATTCGAATGGAATTAGGACAACCTGGAAGATTTTTA
GGTGATGATCATTTGTACAATGTAGTAGTTACTGCCCATGCTTTTGTTAT
AATTTTTTTTATAGTTATACCAATTTTAATTGGAGGGTTTGGTAATTGAT
TAGTTCCTCTAATATTAGGAGCCCCTGATATAGCTTTTCCTCGAATAAAT
AATTTAAGTTTTTGATTGCTTCCTCCTTCGTTATTATTATTATTTATTTC
TTCTATAGTAGATATAGGGGTGGGTTCTGGGTGAACAGTTTACCCTCCTC
TTTCTTCTTTGGAAGGACATTTTAGAAGAAGAGTTGATTTTGCTATTTTT
TCTCTTCATTTAGCAGGAGCTTCTTCTATTATAGGGGCTATCAATTTTAT
TTCAACTATTTTAAATATACGAATATATGGAATATCTATGGAAAAAATTT
CTTTATTTGTTTGGTCTGTATTAATTACTGCTGTTCTTTTACTTCTTTCT
TTGCCTGTTTTAGCAGGAGCTATTACTATATTGTTAACGGATCGAAATTT
TAATACTTCTTTTTTtgACCCTgctggaggaggggatcctaTTTTgtttc
agcatTTATTttgAttTT-aaacattgtttataaaaattattataaatac
aacctgctcaat-gaaaaactttaaatagctgcaa--tctttgtactaag
gtagcataatca-tttgttttttaattttaaactagaatgaaaggtaaaa
caaatc-atttctttattttt-tattttattttaacttatattaaatata
aaaatata-tttttaaaaaaaaaagacgac-aagaccctattgaacttca
ctt---cagtttagct-ggggaagctaaataataaatattttattataaa
tt---ttataaatgacccaaaatatttgattaactaatcaagttaccata
gggataacagcgc-aataaattttttaagttcttataaaaaaatttgctt
acgacct-cgatgttg-aattagaaatctatatt---aagcaaaaataat
aaaagtaggtctgttcgacctttaaaattctacatgatctga--------
--------------------------------------------------
--------------------------------------------------
--------------------------------------------------
--------------------------------------------------
--------------------------------------------------
--------------------------------------------------
--------------------------------------------------
--------------------------------------------------
----------------------
>Spintharus CU 05111A
TGgtacattaTATTTTATATTTGGTATTTGATcaGCTATAGTAGGAACAG
CTATAAGAGTTTTAATTCGAATGGAATTAGGAcAACCTGGAAGATTTTTA
GGTGATGATCATTTGTACAATGTAGTAGTTACTGCCCATGCTTTTGTTAT
AATTTTTTTTATAGTTATACCAATTTTAATTGGAGGGTTTGGTAATTGAT
TAGTTCCTCTAATATTAGGAGCCCCTGATATAGCTTTTCCTCGAATAAAT
AATTTAAGTTTTTGATTGCTTCCTCCTTCGTTATTATTATTATTTATTTC
TTCTATAGTAGATATAGGGGTGGGTTCTGGGTGAACAGTTTACCCTCCTC
TTTCTTCTTTGGAAGGACATTTTAGAAGAAGAGTTGATTTTGCTATTTTT
TCTCTTCATTTAGCAGGAGCTTCTTCTATTATAGGGGCTATCAATTTTAT
TTCAACTATTTTAAATATACGAATATATGGAATATCTATGGAAAAAATTT
CTTTATTTGTTTGGTCTGTATTAATTACTGCTGTTCTTTTACTTCTTTCT
TTGCctgTTTTAgcaggagctaTTACTATATTGTTAACGGatcGaaattt
taatactTCTTTTTTtgacccTGCtggaggaggggatcctattttgtttc
agcatttatTTTGATTTT--------------------------------
--------------------------------------------------
--------------------------------------------------
--------------------------------------------------
--------------------------------------------------
--------------------------------------------------
--------------------------------------------------
--------------------------------------------------
--------------------------------------------------
--------------------------------------------------
--------ggtcgacaaaattaatgtgagataaagaaaaagccagaaggc
gcggagaggttccgtccctcgacactcgg-caccg-ga--ctctt-ccct
---gcgctct-catcccctcgcgcggctcggcggagatttggactgaa--
--tccactcgtctcc-tgctcgaccggcgtggc-tggggccgcgcttctc
---ttgag--tctcgattcgtcgattaggacaggatcctgatgaatttga
gccgacggacacttcgtccggcgcggccaagtgaaggcRaaccttctatg
caagtctcatccgaccctcagacaggcgaagccccgggtagtacccgagg
ctgcaatgcgcgttcaaaaaatcagtgctcaatgtgtcctgcaattcaca
ccaagtctcggagctggctgc-
>Spintharus CU 00004718A
TGGtacatTataTTTTATATTTGGTATTTGaTcaGCTATAGTAGGAACag
ctaTAAGAGTTTTAATTCGAATGGAATTAGGACAACCTGGAAGATTTTTA
GGTGATGATCATTTGTACAATGTAGTAGTTACTGCCCATGCTTTTGTTAT
AATTTTTTTTATAGTTATACCAATTTTAATTGGAGGGTTTGGTAATTGAT
TAGTTCCTCTAATATTAGGAGCCCCTGATATAGCTTTTCCTCGAATAAAT
AATTTAAGTTTTTGATTGCTTCCTCCTTCGTTATTATTATTATTTATTTC
TTCTATAGTAGATATAGGGGTGGGTTCTGGGTGAACAGTTTACCCTCCTC
TTTCTTCTTTGGAAGGACATTTTAGAAGAAGAGTTGATTTTGCTATTTTT
TCTCTTCATTTAGCAGGAGCTTCTTCTATTATAGGGGCTATCAATTTTAT
TTCAACTATTTTAAATATACGAATATATGGAATATCTATGGAAAAAATTT
CTTTATTTGTTTGGTCTGTATTAATTACTGCTGTTCTTTTACTTCTTTCT
TTGCCTGTTTTAGCAGGAGCTATTACTATATTGTTAACGGATCGAAATTT
TAATACTTCTTTTTTTGACCCTGCTGGaggaggggATCCTATTTTGTTTC
agcATTTATTTTGATTTT--------------------------------
-------------gaaaaactttaaatagctgcaa--tctttgtactaag
gtagcataatca-tttgttttttaattttaaactagaatgaaaggtaaaa
caaatc-atttctttattttt-tattttattttaacttatattaaatata
aaaatata-ttttttaaaaaaaaagacgac-aagaccctattgaacttca
ctt---cagtttagct-ggggaagctaaataataaatattttattataaa
tt---ttataaatgacccaaaatatttgattaactaatcaagttaccata
gggataacagcgc-aataaattttttaagttcttataaaaaaatttgctt
acgacct-cgatgttg-aatta----------------------------
--------------------------------------------------
--------------------------------------------------
--------------------------------------------------
--------------------------------------------------
--------------------------------------------------
--------------------------------------------------
--------------------------------------------------
--------------------------------------------------
--------------------------------------------------
----------------------
>Spintharus CU 00004067A
------------------ATTTGGTATTTGATCAGCTATAGTAGGAACAG
CTATAAGAGTTTTAATTCGAATGGAATTAGGACAACCTGGAAGATTTTTA
GGTGATGATCATTTGTACAATGTAGTAGTTACTGCCCATGCTTTTGTTAT
AATTTTTTTTATAGTTATACCAATTTTAATTGGAGGGTTTGGTAATTGAT
TAGTTCCTCTAATATTAGGAGCCCCTGATATAGCTTTTCCTCGAATAAAT
AATTTAAGTTTTTGATTGCTTCCTCCTTCGTTATTATTATTATTTATTTC
TTCTATAGTAGATATAGGGGTGGGTTCTGGGTGAACAGTTTACCCTCCTC
TTTCTTCTTTGGAAGGACATTTTAGAAGAAGAGTTGATTTTGCTATTTTT
TCTCTTCATTTAGCAGGAGCTTCTTCTATTATAGGGGCTATCAATTTTAT
TTCAACTATTTTAAATATACGAATATATGGAATATCTATGGAAAAAATTT
CTTTATTTGTTTGGTCTGTATTAATTACTGCTGTTCTTTTACTTCTTTCT
TTGCCTGTTTTAGCAGGAGCTATTACTATATTGTTAACGGATCGAAATTT
TAATACTTCTTTTTTTGAccctgCTggaggaggggatcctattttgtttc
agcatttattttgatttt--------------------------------
----------------aaactttaaatagctgcaa--tctttgtactaag
gtagcataatca-tttgttttttaattttaaactagaatgaaaggtaaaa
caaatc-atttctttattttt-tattttattttaacttatattaaatata
aaaatata-ttttttaaaaaaaaagacgac-aagaccctattgaacttca
ctt---cagtttagct-ggggaagctaaataataaatattttattataaa
tt---ttataaatgacccaaaatatttgattaactaatcaagttaccata
gggataacagcgc-aataaattttttaagttcttataaaaaaatttgctt
acgacct-cgatgttg-aattagaaatctata------------------
--------------------------------------------------
--------------------------------------------------
--------------------------------------------------
--------------------------------------------------
--------------------------------------------------
--------------------------------------------------
--------------------------------------------------
--------------------------------------------------
--------------------------------------------------
----------------------
>Spintharus CU 00004619A
--------------------TtggTATTTGATCAGCTATAGTAGGAACAG
CTATAAGAGTTTTAATTCGAATGGAATTAGGACAACCTGGAAGATTTTTA
GGTGATGATCATTTGTACAATGTAGTAGTTACTGCCCATGCTTTTGTTAT
AATTTTTTTTATAGTTATACCAATTTTAATTGGAGGGTTTGGTAATTGAT
TAGTTCCTCTAATATTAGGAGCCCCTGATATAGCTTTTCCTCGAATAAAT
AATTTAAGTTTTTGATTGCTTCCTCCTTCGTTATTATTATTATTTATTTC
TTCTATAGTAGATATAGGGGTGGGTTCTGGGTGAACAGTTTACCCTCCTC
TTTCTTCTTTGGAAGGACATTTTAGAAGAAGAGTTGATTTTGCTATTTTT
TCTCTTCATTTAGCAGGAGCTTCTTCTATTATAGGGGCTATCAATTTTAT
TTCAACTATTTTAAATATACGAATATATGGAATATCTATGGAAAAAATTT
CTTTATTTGTTTGGTCTGTATTAATTACTGCTGTTCTTTTACTTCTTTCT
TTGCCTGTTTTAGCAGgAGCTATTACTATATTGTTAACGGATCGAAATTT
TAAtacttctttttttgaccctgc--------------------------
--------------------------------------------------
-acctgctcaat-gaaaaactttaaatagctgcaa--tctttgtactaag
gtagcataatca-tttgttttttaattttaaactagaatgaaaggtaaaa
caaatc-atttctttattttt-tattttattttaacttatattaaatata
aaaatata-ttttttaaaaaaaaagacgac-aagaccctattgaacttca
ctt---cagtttagct-ggggaagctaaataataaatattttattataaa
tt---ttataaatgacccaaaatatttgattaactaatcaagttaccata
gggataacagcgc-aataaattttttaagttcttataaaaaaatttgctt
acgacct-cgatgttg-aattagaaatctatatt---aagcaaaaata--
--------------------------------------------------
--------------------------------------------------
--------------------------------------------------
--------------------------------------------------
--------------------------------------------------
--------------------------------------------------
--------------------------------------------------
--------------------------------------------------
--------------------------------------------------
----------------------
>Spintharus CU 00787473
tGGtacatTATATTTTATATTTGGTATTTGATCAGCTATAGTAGGAACAG
CTATAAGAGTTTTAATTCGAATGGAATTAGGACAACCTGGAAGATTTTTG
GGTGATGACCATTTGTATAATGTAGTAGTTACTGCTCATGCTTTTGTTAT
AATTTTTTTTATAGTTATACCAATTTTAATTGGAGGGTTTGGCAATTGAT
TAGTTCCTTTAATATTAGGAGCTCCTGATATAGCTTTTCCTCGAATAAAT
AATTTAAGTTTTTGATTGCTTCCTCCTTCGTTATTATTATTATTTATTTC
TTCTATAGTAGATATGGGGGTGGGTTCTGGGTGAACAGTTTATCCCCCTC
TTTCTTCTTTGGAAGGACATTTTAGAAGAAGAGTTGATTTTGCTATTTTT
TCTCTTCACTTAGCAGGAGCTTCTTCTATTATAGGGGCTATTAATTTTAT
TTCAACTATTTTAAATATACGAATATATGGGATATCTATGGAAAAAATTT
CTTTATTTGTTTGGTCTGTATTAATTACTGCTGTTCTTTTACTTCTTTCT
TTGCCTGTTTTAGCAGGAGCTATTACTATATTGTTAACGGATCGAAATTT
TAATACTTCTTTTTTCGATCCTgctggaggaggagatcctatt-------
-------------------aaacattgtttataaaaattattgtaaatac
aacctgctcaat-gaaaaattttaaatagctgcaa--tctttgtactaag
gtagcataatca-tttgttttttaattttaaactagaatgaaaggtaaaa
caaatc-atttctttattttt-tattttattttaacttatattaaatata
aaaatata-tttttttaaaaaaaagacgac-aagaccctattgaacttca
ctt---tagtttagct-ggggaagctaaataataaatattttattataaa
tt---ttataaatgacccaaaatatttgattaactaatcaagttaccata
gggataacagcgc-aataaattttttaagttcttatacaaaaatttgctt
acgacct-cgatgttg-aattagaaatctatatt---aagcaaaaataat
aaaagtaggtctgttcgacctttaaaattctacatgatctga--------
----------------aataaatggtgagataaagaaaaagccagaaggc
g-agagaggttccgtccctcgacactcgg-caccg-ga--ctctt-ccct
---gcgctct-catcccctcgcgcggctcggcggagatttggactgaa--
--tccactcgtctcc-tgctcgaccggcgtggt-aggggccgcgcttctc
---gtgag--tctcgattcgtcgagtaggacaggatcctgatgaatttga
gccgacggacacttcgtccggtgcggccaagtgaaggcgaaccttctatg
caagtctcatccgaccctcagacaggcgaagccccgggtagtacccgagg
ctgcaatgcgcgttcaaaaaatcagtgctcaatgtgtcctgcaattcaca
ccaagtctcggagctggctgcg
>Spintharus CU 00783230
--------------------TTGGTATTTGATCAGCTATAGTAGGAACAG
CTATAAGAGTTTTAATTCGAATGGAATTAGGACAACCTGGAAGATTTTTG
GGTGATGACCATTTGTATAATGTAGTAGTTACTGCTCATGCTTTTGTTAT
AATTTTTTTTATAGTTATACCAATTTTAATTGGAGGGTTTGGCAATTGAT
TAGTTCCTTTAATATTAGGAGCTCCTGATATAGCTTTTCCTCGAATAAAT
AATTTAAGTTTTTGATTGCTTCCTCCTTCGTTATTATTATTATTTATTTC
TTCTATAGTAGATATGGGGGTGGGTTCTGGGTGAACAGTTTATCCCCCTC
TTTCTTCTTTGGAAGGACATTTTAGAAGAAGAGTTGATTTTGCTATTTTT
TCTCTTCACTTAGCAGGAGCTTCTTCTATTATAGGGGCTATTAATTTTAT
TTCAACTATTTTAAATATACGAATATATGGGATATCTATGGAAAAAATTT
CTTTATTTGTTTGGTCTGTATTAATTACTGCTGTTCTTTTACTTCTTTCT
TTGCCTGTTTTAGCAGGAGCTATTACTATATTGTTAACGGATCGAAATTT
TAATACTTCTTTTTTcGATCCTGCTggaGGAggagatcCTATT-------
-------------------aaacattgtttataaaaattattgtaaatac
aacctgctcaat-gaaaaattttaaatagctgcaa--tctttgtactaag
gtagcataatca-tttgttttttaattttaaactagaatgaaaggtaaaa
caaatc-atttctttattttt-tattttattttaacttatattaaatata
aaaatata-tttttttaaaaaaaagacgac-aagaccctattgaacttca
ctt---tagtttagct-ggggaagctaaataataaatattttattataaa
tt---ttataaatgacccaaaatatttgattaactaatcaagttaccata
gggataacagcgc-aataaattttttaagttcttatacaaaaatttgctt
acgacct-cgatgttg-aattagaaatctatatt---aagcaaaaataat
aaaagtaggtctgttcgacctttaaaattctacatgatctga--------
--------ggtcgacaaaataaatgtgagataaagaaaaagccagaaggc
g-agagaggttccgtccctcgacactcgg-caccg-ga--ctctt-ccct
---gcgctct-catcccctcgcgcggctcggcggagatttggactgaa--
--tccactcgtctcc-tgctcgaccggcgtggt-aggggccgcgcttctc
---gtgag--tctcgattcgtcgagtaggacaggatcctgatgaatttga
gccgacggacacttcgtccggtgcggccaagtgaaggcgaaccttctatg
caagtctcatccgaccctcagacaggcgaagccccgggtagtacccgagg
ctgcaatgcgcgttcaaaaaatcagtgctcaatgtgtcctgcaattcaca
ccaagtctcggagctggctgc-
>Spintharus CU 00787464
--------------------ttggtatttgatcagctaTAgtaggaaCAG
CTATaaGAGTTTTAATTCGAATGGAATTAGGACAACCTGGAAGAtttTTG
GGTGATGACCATTTGTATAATGTAGTAGTTACTGCTCATGCTTTTGTTAT
AATTTTTTTTATAGTTATACCAATTTTAATTGGAGGGTTTGGCAATTGAT
TAGTTCCTTTAATATTAGGAGCTCCTGATATAGCTTTTCCTCGAATAAAT
AATTTAAGTTTTTGATTGCTTCCTCCTTCGTTATTATTATTATTTATTTC
TTCTATAGTAGATATGGGGGTGGGTTCTGGGTGAACAGTTTATCCCCCTC
TTTCTTCTTTGGAAGGACATTTTAGAAGAAGAGTTGATTTTGCTATTTTT
TCTCTTCACTTAGCAGGAGCTTCTTCTATTATAGGGGCTATTAATTTTAT
TTCAACTATTTTAAATATACGAATATATGGGATATCTATGGAAAAAATTT
CTTTATTTGTTTGGTCTGTATTAATTACTGCTGTTCTTTTACTTCTTTCT
TTGCCTGTTTTAGCAGGAGCTATTACTATATTGTTAACGGATCGAAATTT
TAATACTTCTTTTTTCGATccTgCtggaggagg-----------------
-------------------aaacattgtttataaaaattattgtaaatac
aacctgctcaat-gaaaaattttaaatagctgcaa--tctttgtactaag
gtagcataatca-tttgttttttaattttaaactagaatgaaaggtaaaa
caaatc-atttctttattttt-tattttattttaacttatattaaatata
aaaatata-tttttttaaaaaaaagacgac-aagaccctattgaacttca
ctt---tagtttagct-ggggaagctaaataataaatattttattataaa
tt---ttataaatgacccaaaatatttgattaactaatcaagttaccata
gggataacagcgc-aataaattttttaagttcttatacaaaaatttgctt
acgacct-cgatgttg-aattagaaatctatatt---aagcaaaaataat
aaaagtaggtctgttcgacctttaaaattctacatgatctga--------
--------ggtcgacaaaataaatgtgagataaagaaaaagccagaaggc
g-agagaggttccgtccctcgacactcgg-caccg-ga--ctctt-ccct
---gcgctct-catcccctcgcgcggctcggcggagatttggactgaa--
--tccactcgtctcc-tgctcgaccggcgtggt-aggggccgcgcttctc
---gtgag--tctcgattcgtcgagtaggacaggatcctgatgaatttga
gccgacggacacttcgtccggtgcggccaagtgaaggcgaaccttctatg
caagtctcatccgaccctcagacaggcgaagccccgggtagtacccgagg
ctgcaatgcgcgttcaaaaaatcagtgctcaatgtgtcctgcaatt----
----------------------
>Spintharus CU 00787467
--------------------ttggtatttgatcagCTATAGTAGGAACAG
CTAtaaGAGTTTTAATTCGAATGGAATTAGGACAACCTGGAAGATTTTTG
GGTGATGACCATTTGTATAATGTAGTAGTTACTGCTCATGCTTTTGTTAT
AATTTTTTTTATAGTTATACCAATTTTAATTGGAGGGTTTGGCAATTGAT
TAGTTCCTTTAATATTAGGAGCTCCTGATATAGCTTTTCCTCGAATAAAT
AATTTAAGTTTTTGATTGCTTCCTCCTTCGTTATTATTATTATTTATTTC
TTCTATAGTAGATATGGGGGTGGGTTCTGGGTGAACAGTTTATCCCCCTC
TTTCTTCTTTGGAAGGACATTTTAGAAGAAGAGTTGATTTTGCTATTTTT
TCTCTTCACTTAGCAGGAGCTTCTTCTATTATAGGGGCTATTAATTTTAT
TTCAACTATTTTAAATATACGAATATATGGGATATCTATGGAAAAAATTT
CTTTATTTGTTTGGTCTGTATTAATTACTGCTGTTCTTTTACTTCTTTCT
TTGCCTGTTTTAGCAGGAGCTATTACTATATTGTTAACGGATCGAAATTT
TAATACTTCTTTTTTCgatccTgctgg-----------------------
--------------------------------------------------
-acctgctcaat-gaaaaattttaaatagctgcaa--tctttgtactaag
gtagcataatca-tttgttttttaattttaaactagaatgaaaggtaaaa
caaatc-atttctttattttt-tattttattttaacttatattaaatata
aaaatata-tttttttaaaaaaaagacgac-aagaccctattgaacttca
ctt---tagtttagct-ggggaagctaaataataaatattttattataaa
tt---ttataaatgacccaaaatatttgattaactaatcaagttaccata
gggataacagcgc-aataaattttttaagttcttatacaaaaatttgctt
acgacct-cgatgttg-aattagaaatctatatt---aagcaaaaataat
aaaagtaggtctgttcgacctttaaaattctacatgatctga--------
--------ggtcgac-aaataaatgtgagataaagaaaaagccagaaggc
g-agagaggttccgtccctcgacactcgg-caccg-ga--ctctt-ccct
---gcgctct-catcccctcgcgcggctcggcggagatttggattgaa--
--tccactcgtctcc-tgctcgaccggcgtggt-aggggccgcgcttctc
---gtgag--tctcgattcgtcgagtaggacaggatcctgatgaatttga
gccgacggacacttcgtccggtgcggccaagtgaaggcgaaccttctatg
caagtctcatccgaccctcagacaggcgaagccccgggtagtacccgagg
ctgcaatgcgcgttcaaaaaatcagtgctcaatgtgtcctgcaattcaca
ccaagtctcggagctggctgcg
>Spintharus CU 00787462
--------------------ttggtatttgatcagctaTAgtAGGAACAG
CTAtaaGAGTTTTAATTCGAATGGAATTAGGACAACCTGGAAGATTTTTG
GGTGATGACCATTTGTATAATGTAGTAGTTACTGCTCATGCTTTTGTTAT
AATTTTTTTTATAGTTATACCAATTTTAATTGGAGGGTTTGGCAATTGAT
TAGTTCCTTTAATATTAGGAGCTCCTGATATAGCTTTTCCTCGAATAAAT
AATTTAAGTTTTTGATTGCTTCCTCCTTCGTTATTATTATTATTTATTTC
TTCTATAGTAGATATGGGGGTGGGTTCTGGGTGAACAGTTTATCCCCCTC
TTTCTTCTTTGGAAGGACATTTTAGAAGAAGAGTTGATTTTGCTATTTTT
TCTCTTCACTTAGCAGGAGCTTCTTCTATTATAGGGGCTATTAATTTTAT
TTCAACTATTTTAAATATACGAATATATGGGATATCTATGGAAAAAATTT
CTTTATTTGTTTGGTCTGTATTAATTACTGCTGTTCTTTTACTTCTTTCT
TTGCCTGTTTTAGCAGGAGCTATTACTATATTGTTAACGGATCGAAATTT
TAATACTTCTTTttTcgatcctgctggaggAgg-----------------
--------------------------------------------------
-acctgctcaat-gaaaaattttaaatagctgcaa--tctttgtactaag
gtagcataatca-tttgttttttaattttaaactagaatgaaaggtaaaa
caaatc-atttctttattttt-tattttattttaacttatattaaatata
aaaatata-tttttttaaaaaaaagacgac-aagaccctattgaacttca
ctt---tagtttagct-ggggaagctaaataataaatattttattataaa
tt---ttataaatgacccaaaatatttgattaactaatcaagttaccata
gggataacagcgc-aataaattttttaagttcttatacaaaaatttgctt
acgacct-cgatgttg-aattagaaatctatatt---aagcaaaaata--
--------------------------------------------------
--------ggtcgacaaaataaatgtgagataaagaaaaagccagaaggc
g-agagaggttccgtccctcgacactcgg-caccg-ga--ctctt-ccct
---gcgctct-catcccctcgcgcggctcggcggagatttggactgaa--
--tccactcgtctcc-tgctcgaccggcgtggt-aggggccgcgcttctc
---gtgag--tctcgattcgtcgagtaggacaggatcctgatgaatttga
gccgacggacacttcgtccggtgcggccaagtgaaggcgaaccttctatg
caagtctcatccgaccctcagacaggcgaagccccgggtagtacccgagg
ctgcaatgcgcgttcaaaaaatcagtgctcaatgtgtcctgcaattcaca
ccaagtctcggagctggctgcg
>Spintharus CU 00784486
---------------------------TTGATCAGCTATAGTAGGAACAG
CTATAAGAGTTTTAATTCGAATGGAATTAGGACAACCTGGAAGATTTTTG
GGTGATGACCATTTGTATAATGTAGTAGTTACTGCTCATGCTTTTGTTAT
AATTTTTTTTATAGTTATACCAATTTTAATTGGAGGGTTTGGTAATTGAT
TAGTTCCTTTAATATTAGGAGCTCCTGATATAGCTTTTCCTCGAATAAAT
AATTTAAGTTTTTGATTGCTTCCTCCTTCGTTATTATTATTATTTATTTC
TTCTATAGTAGATATGGGGGTGGGTTCTGGGTGAACAGTTTATCCCCCCC
TTTCTTCTTTGGAAGGACATTTTAGAAGAAGAGTTGATTTTGCTATTTTT
TCTCTTCATTTAGCAGGAGCTTCTTCTATTATAGGGGCTATTAATTTTAT
TTCAACTATTTTAAATATACGAATATATGGGATATCTATGGAAAAAATTT
CTTTATTTGTTTGGTCTGTATTAATTACTGCTGTTCTTTTACTTCTTTCT
TTGCCTGTTTTAGCAGGAGCTATCACTATATTGTTAACGGATCGAAATTT
TAATACTTCTTTTTTCGATCCTGCTggaGGAGGGgATCCTATTTTGTTTC
AACATTtattTtgattt----------------------------aatac
aacctgctcaat-gaaaaattttaaatagctgcaa--tctttgtactaag
gtagcataatca-tttgttttttaattttaaactagaatgaaaggtaaaa
caaatc-atttctttattttt-tattttattttaacttatattaaatata
aaaatata-tttttttaaaaaaaagacgac-aagaccctattgaacttca
ctt---tagtttagct-ggggaagctaaataataaatattttattgtaaa
tt---ttataaatgacccaaaatatttgattaactaatcaagttaccata
gggataacagcgc-aataaattttttaagttcttatacaaaaatttgctt
acgacct-cgatgttg-aattagaaatctatatt---aagcaaaaataat
aaaagtaggtctgttcgacctttaaaattctacatgatct----------
----------tcgac-aaataaatgtgagataaagaaaaagccagaaggc
g-agagaggttccgtccctcgacactcgg-caccg-ga--ctctt-ccct
---gcgctct-catcccctcgcgcggctcggcggagaWttggactgaa--
--tccactcgtctcc-tgctcgaccggcgtggt-aggggccgcgcttctc
---gtgag--tctcgattcgtcgagtaggacaggatcctgMtgaatttga
gccgacggacacttcgtccggtgcggccaagtgaaggcgaaccttctatg
Yaagtctcatccgaccctcagacaggcgaagccccgggtagtacccgagg
ctgcaatgcgcgttcaaaaaatcagtgctcaatgtgtcctgcaattcaca
ccaagtctcggagctggctgcg
>Spintharus CU 00785288
----------------------------------gctatagtaggaaCAG
CTATaaGAGTTTTAATTCGAATGGAATTAGGACAACCTGGAAGattTTTG
GGTGATGACCATTTGTATAATGTAGTAGTTACTGCTCATGCTTTTGTTAT
AATTTTTTTTATAGTTATACCAATTTTAATTGGAGGGTTTGGTAATTGAT
TAGTCCCTTTAATATTAGGAGCTCCTGATATAGCTTTTCCTCGAATAAAT
AATTTAAGTTTTTGATTGCTTCCTCCTTCGTTATTATTATTATTTATTTC
TTCTATAGTAGATATGGGGGTGGGTTCTGGGTGAACAGTTTACCCCCCCC
TTTCTTCTTTGGAAGGACATTTTAGAAGAAGAGTTGATTTTGCTATTTTT
TCTCTTCATTTAGCAGGAGCTTCTTCTATTATAGGGGCTATTAATTTTAT
TTCAACTATTTTAAATATACGAATATATGGGATATCTATGGAAAAAATTT
CTTTATTTGTTTGGTCTGTATTAATTACTGCTGTTCTTTTACTTCTTTCT
TTGCCTGTTTTAGCAGGAGCTATCACTATATTGTTAACGGATCGAAATTT
TAATACTtcttttttcgATccTgctggaggaggggatcctattttgtttc
aacatttattttgatttt-aaacattgtttat-aaaattattataaatac
aacctgctcaat-gaaaaattttaaatagctgcaa--tctttgtactaag
gtagcataatca-tttgttttttaattttaaactagaatgaaaggtaaaa
caaatc-atttctttattttt-tattttattttaacttatattaaatata
aaaatata-tttttttaaaaaaaagacgac-aagaccctattgaacttca
ctt---tagtttagct-ggggaagctaaataataaatattttattgtaaa
tt---ttataaatgacccaaaatatttgattaactaatcaagttaccata
gggataacagcgc-aataaattttttaagttcttatacaaaaatttgctt
acgacct-cgatgttg-aattagaaatctatatt---aagcaaaaataat
aaaagtaggtctgttcgacctttaaaattctacatgatctga--------
--------ggtcgac-aaataaatgtgagataaagaaaaagccagaaggc
g-agagaggttccgtccctcgacactcgg-caccg-ga--ctctt-ccct
---gcgctct-catcccctcgcgcggctcggcggagaattggactgaa--
--tccactcgtctcc-tgctcgaccggcgtggt-aggggccgcgcttctc
---gtgag--tctcgattcgtcgagtaggacaggatcctgctgaatttga
gccgacggacacttcgtccggtgcggccaagtgaaggcgaaccttctatg
taagtctcatccgaccctcagacaggcgaagccccgggtagtacccgagg
ctgcaatgcgcgttcaaaaaatcagtgctcaatgtgtcctgcaattcaca
ccaagtctcggagctggctgcg
>Spintharus CU 00787848
tggtacattaTATTTTATATTTGGTATTTGATCagctATAGTAGGaAcag
CTATAAGAgTTTTAATTCGAATGGAATTAGGGCAACCTGGAaGATTTTTG
GGTGATGACCATTTGTATAATGTAGTAGTTACTGCTCATGCTTTTGTTAT
AATTTTTTTTATAGTTATACCAATTTTAATTGGAGGGTTTGGTAATTGAT
TAGTCCCTTTAATATTAGGAGCTCCTGATATAGCTTTTCCTCGAATAAAT
AATTTAAGTTTTTGATTGCTTCCTCCTTCGTTATTATTATTATTTATTTC
TTCTATAGTAGATATGGGGGTGGGTTCTGGGTGAACAGTTTACCCCCCCC
TTTCTTCTTTGGAAGGACATTTTAGAAGAAGAGTTGATTTTGCTATTTTT
TCTCTTCATTTAGCAGGAGCTTCTTCTATTATAGGGGCTATTAATTTTAT
TTCAACTATTTTAAATATACGAATATATGGGATATCTATGGAAAAAATTT
CTTTATTTGTTTGGTCTGTATTAATTACTGCTGTTCTTTTACTTCTTTCT
TTGCCTGTTTTAGCAGGagctATCACTATATTGTTAACGGATCGAAATTT
TAATACTTCTTTTTTcGATCCTgctggaggaggggatcct----------
-------------------aaacattgtttat-aaaattattataaatac
aacctgctcaat-gaaaaattttaaatagctgcaa--tctttgtactaag
gtagcataatca-tttgttttttaattttaaactagaatgaaaggtaaaa
caaatc-atttctttattttt-tattttattttaacttatattaaatata
aaaatata-tttttttaaaaaaaagacgac-aagaccctattgaacttca
ctt---tagtttagct-ggggaagctaaataataaatattttattgtaaa
tt---ttataaatgacccaaaatatttgattaactaatcaagttaccata
gggataacagcgc-aataaattttttaagttcttatacaaaaatttgctt
acgacct-cgatgttg-aattagaaatctatatt---aagcaaaaataat
aaaagtaggtctgttcgacctttaaaattctacatgatctga--------
--------ggtcgac-aaataaatgtgagataaagaaaaagccagaaggc
g-agagaggttccgtccctcgacactcgg-caccg-ga--ctctt-ccct
---gcgctct-catcccctcgcgcggctcggcggagaWttggactgaa--
--tccactcgtctcc-tgctcgaccggcgtggt-aggggccgcgcttctc
---gtgag--tctcgattcgtcgagtaggacaggatcctgMtgaatttga
gccgacggacacttcgtccggtgcggccaagtgaaggcgaaccttctatg
Yaagtctcatccgaccctcagacaggcgaagccccgggtagtacccgagg
ctgcaatgcgcgttcaaaaaatcagtgctcaatgtgtcctgcaattcaca
ccaagtctcggagctggctgcg
>Spintharus CU 00003854A
tggtacattatattttatatttggtattTGATCagctaTAgTAGGAAcag
ctataagAGTTTTAATTCGAATGGAATTAGGACAACCTGGAAGATTTTTG
GGTGATGACCATTTGTATAATGTAGTAGTTACTGCTCATGCTTTTGTTAT
AATTTTTTTTATAGTTATACCAATTTTAATTGGAGGGTTTGGTAATTGAT
TAGTCCCTTTAATATTAGGAGCTCCTGATATAGCTTTTCCTCGAATAAAT
AATTTAAGTTTTTGATTGCTTCCTCCTTCGTTATTATTATTATTTATTTC
TTCTATAGTAGATATGGGGGTGGGTTCTGGGTGAACAGTTTACCCCCCCC
TTTCTTCTTTGGAAGGACATtTTAGAAGAAGAGTTGATTTTGCTATTTTT
TCTCTTCATTTAGCAGGAGCTTCTTCTATTATAGGGGCTATTAATTTTAT
TTCAACTATTTTAAATATACGAATATATGGGATATCTATGGAAAAAATTT
CTTTATTTGTTTGGTCTGTATTAATTACTGCTGTTCTTCTACTTCTTTCT
TTGCCTGTTTTAGCAGGAGCTATTACTATATTGTTaacGgATCGAAATtt
taatacttcttttt------------------------------------
--------------------------------------------------
-----------t-gaaaaattttaaatagctgcaa--tctttgtactaag
gtagcataatca-tttgttttttaattttaaactagaatgaaaggtaaaa
caaatc-atttctttattttt-tattttattttaacttatattaaatata
aaaatata-tttttttaaaaaaaagacgac-aagaccctattgaacttca
ctt---tagtttagct-ggggaagctaaataataaatattttattataaa
tt---ttataaatgacccaaaatatttgattaactaatcaagttaccata
gggataacagcgc-aataaattttttaagttcttatacaaaaatttgctt
acgacct-cgatgttg-aattagaaatct---------------------
--------------------------------------------------
--------ggtcgac-aaataaatgtgagataaagaaaaagccagaaggc
g-agagaggttccgtccctcgacactcgg-caccg-ga--ctctt-ccct
---gcgctct-catcccctcgcgcggctcggcggagaattggactgaa--
--tccactcgtctcc-tgctcgaccggcgtggt-aggggccgcgcttctc
---gtgag--tctcgattcgtcgagtaggacaggatcctgatgaatttga
gccgacggacacttcgtccggtgcggccaagtgaaggcgaaccttctatg
taagtctcatccgaccctcagacaggcgaagccccgggtagtacccgagg
ctgcaatgcgcgttcaaaaaatcagtgctcaatgtgtcctgcaattcaca
ccaagtctcggagctggctgcg
>Spintharus CU 00787471
--------------------------------cagCTATAGTAGGAACAG
CTAtaaGAGTTTTAATTCGAATGGAATTAGGACAACCTGGAAGATTTTTG
GGTGATGACCATTTGTATAATGTAGTAGTTACTGCTCATGCTTTTGTTAT
AATTTTTTTTATAGTTATACCAATTTTAATTGGAGGGTTTGGTAATTGAT
TAGTCCCTTTAATATTAGGAGCTCCTGATATAGCTTTTCCTCGAATAAAT
AATTTAAGTTTTTGATTGCTTCCTCCTTCGTTATTATTATTATTTATTTC
TTCTATAGTAGATATGGGGGTGGGTTCTGGGTGAACAGTTTACCCCCCCC
TTTCTTCTTTGGAAGGACATTTTAGAAGAAGAGTTGATTTTGCTATTTTT
TCTCTTCATTTAGCAGGAGCTTCTTCTATTATAGGGGCTATTAATTTTAT
TTCAACTATTTTAAATATACGAATATATGGGATATCTATGGAAAAAATTT
CTTTATTTGTTTGGTCTGTATTAATTACTGCTGTTCTTTTACTTCTTTCT
CTGCCTGTTTTAGCAGGagctaTTACTATATTGTTAACGGATCGAAATTT
TAATACTtcTTTTTTtgaccctgCTggaggaggggatcctattttgtttc
aacatttattttgatttt-aaacattgtttataaaaattattgtaaatac
aacctgctcaat-gaaaaattttaaatagctgcaa--tctttgtactaag
gtagcataatca-tttgttttttaattttaaactagaatgaaaggtaaaa
caaatc-atttctttattttt-tattttattttaacttatattaaatata
aaaatata-ttttttcaaaaaaaagacgac-aagaccctattgaacttca
ctt---tagtttagct-ggggaagctaaataataaatattttattataaa
tt---ttataaatgacccaaaatatttgattaactaatcaagttaccata
gggataacagcgc-aataaattttttaagctcttatacaaaaatttgctt
acgacct-cgatgttg-aattagaaatctatatt---aagcaaaaataat
aaaagtaggtctgttcgacctttaaaattctacatgatctga--------
--------------------------------------------------
--------------------------------------------------
--------------------------------------------------
--------------------------------------------------
--------------------------------------------------
--------------------------------------------------
--------------------------------------------------
--------------------------------------------------
----------------------
>Spintharus CU 00004279A
tggtacattaTATTTtaTATTTGgtaTtTgatcaGCTATAGTAGGAACAG
CTATAAGAGTTTTAATTCGAATGGAATTAGGACAACCTGGAAGATTTTTG
GGTGATGACCATTTGTATAATGTAGTAGTTACTGCTCATGCTTTTGTTAT
AATTTTTTTTATAGTTATACCAATTTTAATTGGAGGGTTTGGTAATTGAT
TAGTCCCTTTAATATTAGGAGCTCCTGATATAGCTTTTCCTCGAATAAAT
AATTTAAGTTTTTGATTGCTTCCTCCTTCGTTATTATTATTATTTATTTC
TTCTATAGTAGATATGGGGGTGGGTTCTGGGTGAACAGTTTACCCCCCCC
TTTCTTCTTTGGAAGGACATTTTAGAAGAAGAGTTGATTTTGCTATTTTT
TCTCTTCATTTAGCAGGAGCTTCTTCTATTATAGGGGCTATTAATTTTAT
TTCAACTATTTTAAATATACGAATATATGGGATATCTATGGAAAAAATTT
CTTTATTTGTTTGGTCTGTATTAATTACTGCTGTTCTTCTACTTCTTTCT
TTGCCTGTTTTAGCAGGAGCTATTACTATATTGTTAACGGATCGAAATTT
TAATACTTCTTTTttcgaTCCtgctggaggaggagatcctattTTGTttC
AAcatttattttgATTtt--------------------------------
---ctgctcaat-gaaaaattttaaatagctgcaa--tctttgtactaag
gtagcataatca-tttgttttttaattttaaactagaatgaaaggtaaaa
caaatc-atttctttattttt-tattttattttaacttatattaaatata
aaaatata-tttttttaaaaaaaagacgac-aagaccctattgaacttca
ctt---tagtttagct-ggggaagctaaataataaatattttattataaa
tt---ttataaatgacccaaaatatttgattaactaatcaagttaccata
gggataacagcgc-aataaattttttaagttcttatacaaaaatttgctt
acgacct-cgatgttg-aattagaaatctatatt---aagcaaaaata--
--------------------------------------------------
--------------------------------------------------
--------------------------------------------------
--------------------------------------------------
--------------------------------------------------
--------------------------------------------------
--------------------------------------------------
--------------------------------------------------
--------------------------------------------------
----------------------
>Spintharus CU 00004001A
--------------------------------------------------
--------------------------------------------------
--------ccatttgtataatgtagtaGttactgctcatgcttttgttaT
AATTTTTTTtatagttataccaaTtTtaattggaGGGtTTGGtAATTGAt
tagtccctttaatattaGGAGcTCctgatatagcTTTTCCTcgaatAAAT
AATTTAagttTTTGATtgCttCCtccttcgttattattATTATTtATTTC
TtctatagtagaTATGGGGGTGGGTtctgggtgaacagttTacccCCccc
tttcttCtTTgGAAGGACATtTtagAAGAAGAGTTGATTTTGCTATTTTT
TCTCTTCATTTAGCAGGAgcTTCTTctatTAtagGggcTATTAATTTTAT
TTCaActattTtaaATATACGaATATATGGGATATCTATGGAAAAAAtTT
CtTTATTTGTTTGgtctgtattAaTtactgctgTTCTTCTACTtCTttct
--------------------------------------------------
--------------------------------------------------
-------------------aaacattgtttataaaaattattgtaaatac
aacctgctcaat-gaaaaattttaaatagctgcaa--tctttgtactaag
gtagcataatca-tttgttttttaattttaaactagaatgaaaggtaaaa
caaatc-atttctttattttt-tattttattttaacttatattaaatata
aaaatata-tttttttaaaaaaaagacgac-aagaccctattgaacttca
ctt---tagtttagct-ggggaagctaaataataaatattttattataaa
tt---ttataaatgacccaaaatatttgattaactaatcaagttaccata
gggataacagcgc-aataaattttttaagttcttatacaaaaatttgctt
acgacct-cgatgttg-aattagaaatctatatt---aagcaaaa-----
--------------------------------------------------
--------------------------------------------------
--------------------------------------------------
--------------------------------------------------
--------------------------------------------------
--------------------------------------------------
--------------------------------------------------
--------------------------------------------------
--------------------------------------------------
----------------------
>Spintharus CU 00784459
--------------------------------------------------
--------------------------------------------------
--------------------------------------------------
--------------------------------------------------
--------------------------------------------------
--------------------------------------------------
--------------------------------------------------
--------------------------------------------------
--------------------------------------------------
--------------------------------------------------
--------------------------------------------------
--------------------------------------------------
--------------------------------------------------
--------------------------------------------------
-------tcaat-gaaaaattttaaatagctgcaa--tctttgtactaag
gtagcataatca-tttgttttttaattttaaactagaatgaaaggtaaaa
caaatc-atttctttattttt-tattttattttaacttatattaaatata
aaaatata-ttttttaaaaaaaaagacgac-aagaccctattgaacttca
ctt---tagtttagct-ggggaagctaaataataaatattttattataaa
tt---ttataaatgacccaaaatatttgattaactaatcaagttaccata
gggataacagcgc-aataaattttttaagttcttatacaaaaatttgctt
acgacct-cgatgttg-aattagaaatctatatt---aagcaaaaataat
aaaagtaggtctgttcgacctttaaaattctacatgatct----------
-----------cgacaaaataaatgtgagataaagaaaaagccagaaggc
g-agagaggttccgtccctcgacactcgg-caccg-ga--ctctt-ccct
---gcgctct-catcccctcgcgcggctcggcggagatttggactgaa--
--tccactcgtctcc-tgctcgaccggcgtggt-aggggccgcgcttctc
---gtgag--tctcgattcgtcgagtaggacaggatcctgatgaatttga
gccgacggacacttcgtccggtgcggccaagtgaaggcgaaccttctatg
caagtctcatccgaccctcagacaggcgaagccccgggtagtacccgagg
ctgcaatgcgcgttcaaaaaatcagtgctcaatgtgtcctgcaattcaca
ccaagtctcggagctggctgcg
>Spintharus Cuba 00787781
------------------ATTTGGTATTTGATCAGCTATAGTAGGAACAG
CTATAAGAGTTTTAATTCGAATGGAATTAGGACAACCTGGAAGATTTTTG
GGTGATGACCATTTGTATAATGTAGTAGTTACTGCTCATGCTTTTGTTAT
AATTTTTTTTATAGTTATACCAATTTTAATTGGAGGGTTTGGTAATTGAT
TAGTCCCTTTAATATTAGGAGCTCCTGATATAGCTTTTCCTCGAATAAAT
AATTTAAGTTTTTGATTGCTTCCTCCTTCGTTATTATTATTATTTATTTC
TTCTATAGTAGATATGGGGGTGGGTTCTGGGTGAACAGTTTACCCCCCCC
TTTCTTCTTTGGAAGGACATTTTAGAAGAAGAGTTGATTTTGCTATTTTT
TCTCTTCATTTAGCAGGAGCTTCTTCTATTATAGGGGCTATTAATTTTAT
TTCAACTATTTTAAATATACGAATATATGGGATATCTATGGAAAAAATTT
CTTTATTTGTTTGGTCTGTATTAATTACTGCTGTTCTTTTACTTCTTTCT
TTGCCTGTTTTAGCAGGAGCTATCACTATATTGTTAACGGATCGAAATTT
TAATACTTCTTTTTTcGATCCTGCtggaggaggggatcct----------
--------------------------------------------------
--------------------------------------------------
--------------------------------------------------
--------------------------------------------------
--------------------------------------------------
--------------------------------------------------
--------------------------------------------------
--------------------------------------------------
--------------------------------------------------
--------------------------------------------------
--------------------------------------------------
--------------------------------------------------
--------------------------------------------------
--------------------------------------------------
--------------------------------------------------
--------------------------------------------------
--------------------------------------------------
--------------------------------------------------
----------------------
>Spintharus CU 00787855
TGGgaCGTTATattttatattTggaatttgatcagctatagtaggAacag
ctataagaGttttaattcgaatagagttaggAcaGCctggaagattttta
GGAGATGATCATTTATatAaTGTAGTGGTTACTGCTcATGCTTTTGTTAT
AATTTTTTTTATGGTGATAcCTATTTTAATTGgGGGGTTTGGTAATTGGt
TGGtTCCtTTAATATTaGgGgCTCCtGATAtAgCTTTTCCTcgAATAAaT
AATTTGAGATTTTGATTACTTCCtCCTTCATTATTATTATTATTtATtTC
TTCAATAGTAGATatgggGGtAGGTTCTGGATGGACAATTtaTCCCCcTC
TTtCTtCTTTGGAAGGTcaTTttagaaGAAGAGTtGATTTtGCTATTTTT
TCTCTtCatTTGGCAGGGgCTTCTTCtATTATGGGGGCTATTAATTTtGT
TTCAACtATtTTAAATATAcGTAGATATGGGAtaTCTATAGAAAAAATTt
CtTtATTTGTTTGATCAGTGTTAATTActgCTATTCTTTTACTTCTTTCt
TtACCTGTTtTggcaggggctattactatgttattaacaSatcgaaattt
WaatacttcttttYttgatcctgcggggggaggggatcctattttatttc
aacatc--------------------------------------------
-acctgctcaat-gaaaaatttttaatagctgcaa--tttttgtactaag
gtagcataatca-tttgttttttaattttaaactagaatgaaaggtaaaa
caaatc-atttctttattttt-tattttattttaacttatattaaatata
aaaatata-tttttttaaaaaaaagacgac-aagaccctattgaacttta
ctt---tagtttagct-ggggaagctaaataataaatattttattctaaa
tt---taataaatgacccaaaatatttgattaattaatcaagttaccata
gggataacagcgc-aataaatttttaaagttcttatctaaaaatttgctt
acgacct-cgatgttg-aattagaaatctttatt---aagcaaaaataat
aaaagtaggtctgttcgacctttaaaattctacatgatctga--------
--------ggtcgac-aaataaatgtgagat-aagaaaaagccaggaggc
g-agagaggttccgtccctcgacagtcgg-caccg-agaYccctt-ccct
---gcgctct-cgtcccctcgcgcggctcggcggagaatgggcatcac--
--accactcttctcc-tgctcgaccggcgtggt-aggggccgcgcttctc
--tggRag--tctcgattggtcgagttggacaggatcctgctgaatttga
gccggcggaaacatcgtccggtgcggccaagtgaaggcgaaccttctgtg
caagtctcatccgaccctcagacaggcgaagccccgggtagtacccgagg
ctgcaatgcgcgttcaaaaaatcagtgctcaatgtgtcctgcaattcaca
ccaagtctcggagctggctgc-
>Spintharus CU 00004302A
TGGGACGTTATATTTTATATTTGGAATTTGATcaGCTATAGTAGGAACAG
CTATAAGAGTTTTAATTCGAATAGAGTTAGGACAGCCTGGAAgATTTTTA
GGAGATGATCATTTATATAATGTAGTGGTTACTGCTCATGCTTTTGTTAT
AATTTTTTTTATGGTGATACCTATTTTAATTGGGGGGTTTGGTAATTGGT
TGGTTCCTTTAATATTAGGGGCTCCTGATATAGCTTTTCCTCGAATAAAT
AATTTGAGATTTTGATTACTTCCTCCTTCATTATTATTATTATTTATTTC
TTCAATAGTAGATATGGGGGTAGGTTCTGGATGGACAATTTATCCCCCTC
TTTCTTCTTTGGAAGGTCATTTTaGAAGAAGAGTTGATTTTGCTATTTTT
TCTCTTCATTTGGCAGGGGCTTCTTCTATTATGGGGGCTATTAATTTTGT
TTCAACTATTTTAAATATACGTATATATGGGATATCTATAGAAAAAATTT
CTTTATTTGTTTGATCAGTGTTAATTACTGCTATTCTTTTACTTCTTTCT
TTACCTGTTTTGgcaggggctaTtactATGTTATTAACAGATCGAAATTT
TAATActtctttTtttgatcctgcggggggaggggatcctattttatttc
aacatctattttgatttt--------------------------------
-acctgctcaat-gaaaaatttttaatagctgcaa--tttttgtactaag
gtagcataatca-tttgttttttaattttaaactagaatgaaaggtaaaa
caaatc-atttctttattttt-tattttattttaacttatattaaatata
aaaatata-tttttttaaaaaaaagacgac-aagaccctattgaacttta
ctt---tagtttagct-ggggaagctaaataataaatattttattctaaa
tt---taataaatgacccaaaatatttgattaattaatcaagttaccata
gggataacagcgc-aataaatttttaaagttcttatctaaaaatttgctt
acgacct-cgatgttg-aattagaaatctttatt---aagcaaaaata--
--------------------------------------------------
--------ggtcgac-aaataaatgtgagat-aagaaaaagccaggaggc
g-agagaggttccgtccctcgacagtcgg-caccg-agacccctt-ccct
---gcgctct-cgtcccctcgcgcggctcggcggagaatgggcatcac--
--accactcttctcc-tgctcgaccggcgtggt-aggggccgcgcttctc
--tggRag--tctcgattggtcgagttggacaggatcctgctgaatttga
gccggcggaaacatcgtccggtgcggccaagtgaaggcgaaccttctgtg
caagtctcatccgaccctcagacaggcgaagccccgggtagtacccgagg
ctgcaatgcgcgttcaaaaaatcagtgctcaatgtgtcctgcaattcaca
ccaagtctcggagctggctgc-
>Spintharus CU 00787854
tgggaCGTTatatTTTATATTTGGAatTTGATCAGCTATAGTAGGAACAG
CTATAAGAGTTTTAATTCGAATAGAGTTAGgACAGCCTGGAAGATTTTTA
GGAGATGATCATTTATATAATGTAGTGGTTACTGCTCATGCTTTTGTTAT
AATTTTTTTTATGGTGATACcTATTTTAATTGGGGGGTTTGGTAATTGGT
TGGTTCCTTTAATATTAGGGGCTCCTGATATAGCTTTTCCTCGAATAAAT
AATTTGAGATTTTGATTACTTCCTCCTTCATTATTATTATTATTTATTTC
TTCAATAGTAGATATGGGGGTAGGTTCTGGATGGACAATTTATCCCCCTC
TTTCTTCTTTGGAAGGTCATTTTAGAAGAAGAGTTGATTTTGCTATTTTT
TCTCTTCATTTGGCAGGgGCTTCTTCTATTATGGGGGCTATTAATTTTGT
TTCAACTATTTTAAATATACGTATATATGGGATATCTATAGAAAAAATTT
CTTTATTTGTTTGATCAGTGTTAATTACTGCTATTCTTTTACTTCTTTCT
TTACCTGTTTTGGCaggggcTATTACTATGTTATTAACAGATCGAAATTT
TAATACTTCTTTTTTTGATCCTGCGgggggaggggatcctattTTATTTC
AACATctaTTttgaTTTT--------------------------------
---ctgctcaat-gaaaaatttttaatagctgcaa--tttttgtactaag
gtagcataatca-tttgttttttaattttaaactagaatgaaaggtaaaa
caaatc-atttctttattttt-tattttattttaacttatattaaatata
aaaatata-tttttttaaaaaaaagacgac-aagaccctattgaacttta
ctt---tagtttagct-ggggaagctaaataataaatattttattctaaa
tt---taataaatgacccaaaatatttgattaattaatcaagttaccata
gggataacagcgc-aataaatttttaaagttcttatctaaaaatttgctt
acgacct-cgatgttg-aattagaaatctttatt---aagcaaaaata--
--------------------------------------------------
--------ggtcgac-aaataaatgtgagat-aagaaaaagccaggaggc
g-agagaggttccgtccctcgacagtcgg-caccg-agacccctt-ccct
---gcgctct-cgtcccctcgcgcggctcggcggagaatgggcatcac--
--accactcttctcc-tgctcgaccggcgtggt-aggggccgcgcttctc
--tgggag--tctcgattggtcgagttggacaggatcctgctgaatttga
gccggcggaaacatcgtccggtgcggccaagtgaaggcgaaccttctgtg
caagtctcatccgaccctcagacaggcgaagccccgggtagtacccgagg
ctgcaatgcgcgttcaaaaaatcagtgctcaatgtgtcctgcaattcaca
ccaagtctcggagctggctgc-
>Spintharus CU 00004296A
TGGGACGTTATATTTTATATTTGGAATTTGATcagCTATAGTAGGAACAG
CTATAAGAGTTTTAATTCGAATAGAGTTAGGACAGCCTGGAAGATTTTTA
GGAGATGATCATTTATATAATGTAGTGGTTACTGCTCATGCTTTTGTTAT
AATTTTTTTTATGGTGATACCTATTTTAATTGGGGGGTTTGGTAATTGGT
TGGTTCCTTTAATATTAGGGGCTCCTGATATAGCTTTTCCTCGAATAAAT
AATTTGAGATTTTGATTACTTCCTCCTTCATTATTATTATTATTTATTTC
TTCAATAGTAGATATGGGGGTAGGTTCTGGATGGACAATTTATCCCCCTC
TTTCTTCTTTGGAAGGTCATTTTAGAAGAAGAGTTGATTTTGCTATTTTT
TCTCTTCATTTGGCAGGGGCTTCTTCTATTATGGGGGCTATTAATTTTGT
TTCAACTATTTTAAATATACGTATATATGGGATATCTATAGAAAAAATTT
CTTTATTTGTTTGATCAGTGTTAATTACTGCTATTCTTTTACTTCTTTCT
TTACCTGTTTTGGCAGGGGCTATTACTATGTTATTAACAGATCGAAATTT
TAATACTTCTTTTTTTGATCCTGCGGGGggaggggatcCTATTTTATTTC
AACATCTATTTtgaTTTT--------------------------------
-acctgctcaat-gaaaaatttttaatagctgcaa--tttttgtactaag
gtagcataatca-tttgttttttaattttaaactagaatgaaaggtaaaa
caaatc-atttctttattttt-tattttattttaacttatattaaatata
aaaatata-tttttttaaaaaaaagacgac-aagaccctattgaacttta
ctt---tagtttagct-ggggaagctaaataataaatattttattctaaa
tt---taataaatgacccaaaatatttgattaattaatcaagttaccata
gggataacagcgc-aataaatttttaaagttcttatctaaaaatttgctt
acgacct-cgatgttg-aattagaaatctttatt---aagcaaaaata--
--------------------------------------------------
--------------------------------------------------
--------------------------------------------------
--------------------------------------------------
--------------------------------------------------
--------------------------------------------------
--------------------------------------------------
--------------------------------------------------
--------------------------------------------------
----------------------
>Spintharus CU 00004330A
TGGGACGTTATATTTTATAtttggaattTgatcagCTATAgTAGGaacag
ctaTAAGAGTTTTAATTCGAATAGAGTTAGGACAGCcTGgAAGATTTTTA
GGAGATGATCATTTATATAATGTAGTGGTTACTGCTCATGCTTTTGTTAT
AATTTTTTTTATGGTGATACCTATTTTAATTGGGGGGTTTGGTAATTGGT
TGGTTCCTTTAATATTAGGGGCTCCTGATATAGCTTTTCCTCGAATAAAT
AATTTGAGATTTTGATTACTTCCTCCTTCATTATTATTATTATTTATTTC
TTCAATAGTAGATATGGGGGTAGGTTCTGGATGGACAATTTATCCCCCTC
TTTCTTCTTTGGAAGGTCATTTTAGAAGAAGAGTTGATTTTGCTATTTTT
TCTCTTCATTTGGCAGGGGCTTCTTCTATTATGGGGGCTATTAATTTTGT
TTCAACTATTTTAAATATACGTATATATGGGATATCTATAGAAAAAATTT
CTTTATTTGTTTGATCAGTGTTAATTACTGCTATTCTTTTACTTCTTTCT
TTACCTGTTTTGGCaggggctaTTACTATGTTATTAACAGATCGAAATTT
TAATACTtctTTTTTtgATCCTgcgggGggaggggatcctattttatttc
aacatctattttggtttt--------------------------------
-acctgctcaat-gaaaaatttttaatagctgcaa--tttttgtactaag
gtagcataatca-tttgttttttaattttaaactagaatgaaaggtaaaa
caaatc-atttctttattttt-tattttattttaacttatattaaatata
aaaatata-tttttttaaaaaaaagacgac-aagaccctattgaacttta
ctt---tagtttagct-ggggaagctaaataataaatattttattctaaa
tt---taataaatgacccaaaatatttgattaattaatcaagttaccata
gggataacagcgc-aataaatttttaaagttcttatctaaaaatttgctt
acgacct-cgatgttg-aattagaaatctttatt---aagcaaaaata--
--------------------------------------------------
--------------------------------------------------
--------------------------------------------------
--------------------------------------------------
--------------------------------------------------
--------------------------------------------------
--------------------------------------------------
--------------------------------------------------
--------------------------------------------------
----------------------
>Spintharus CU 00787851
tgGgacgttatattttatatttggaAtttgatcagctATAGTAGGAACAG
CTATAAGAGTTTTAATTCGAATAGAGTTAGGACAGCCTGGAAGATTTTTA
GGAGATGATCATTTATATAATGTAGTGGTTACTGCTCATGCTTTTGTTAT
AATTTTTTTTATGGTGATACCTATTTTAATTGGGGGGTTTGGTAATTGGT
TGGTTCCTTTAATATTAGGGGCTCCTGATATAGCTTTTCCTCGAATAAAT
AATTTGAGATTTTGATTACTTCCTCCTTCATTATTATTATTATTTATTTC
TTCAATAGTAGATATGGGGGTAGGTTCTGGATGGACAATTTATCCCCCTC
TTTCTTCTTTGGAAGGTCATTTTAGAAGAAGAGTTGATTTTGCTATTTTT
TCTCTTCATTTGGCAGGGGCTTCTTCTATTATGGGGGCTATTAATTTTGT
TTCAACTATTTTAAATATACGTATATATGGGATATCTATAGAAAAAATTT
CTTTATTTGTTTGATCAGTGTTAATTACTGCTATTCTTTTACTTCTTTCT
TTACCTGTTTTGgcaggggctaTTACTATGTTATTAACAGATCGAAATTT
TAATACTtctTtttttgATccTgcggggggaggggat-------------
--------------------------------------------------
-acctgctcaat-gaaaaatttttaatagctgcaa--tttttgtactaag
gtagcataatca-tttgttttttaattttaaactagaatgaaaggtaaaa
caaatc-atttctttattttt-tattttattttaacttatattaaatata
aaaatata-tttttttaaaaaaaagacgac-aagaccctattgaacttta
ctt---tagtttagct-ggggaagctaaataataaatattttattctaaa
tt---taataaatgacccaaaatatttgattaattaatcaagttaccata
gggataacagcgc-aataaatttttaaagttcttatctaaaaatttgctt
acgacct-cgatgttg-aattagaaatctttatt---aagcaaaaataat
aaaagtag------------------------------------------
--------------------------------------------------
--------------------------------------------------
--------------------------------------------------
--------------------------------------------------
--------------------------------------------------
--------------------------------------------------
--------------------------------------------------
--------------------------------------------------
----------------------
>Spintharus CU 00785195
----------------------------------gctatagtaggaacag
CtAtaagagTTtTAATtcgaatagaGTTaggACAgCCTGGaAGattttta
ggaGATgATcatttataTaATgtagtgGTTACTGcTCaTGCTTTtGTTAT
AATTTTTTTTATGGTgATaCCTATTTTAAtTGGgGGGTTTGGTAATTGGT
TGGTTCctTtAATATTAGGGgCtcctgATATAgcttTTCCTCGAATAAAT
AAttTgagaTTTTGATTACttCCtCCtTCATtATtATtATTATTTatTtc
ttcAaTagtagAtAtgggggtAGgTTCTGGATGGACAAtttatccccctc
tttcttctttggaaggtcattttagaaGAaGAGTtGATTTTGCTATTTtT
TctctTCATTTGGcaggggcTTCTtCTATTATGgGGGCtattAATTTTGT
tTCAACtattttaaaTATAcgtatatatgggataTCTATAGAAAAaattt
cTtTAttTGTTTGAtcagtgttaattactgctatTCTTTtAcTtCTTTCt
TTACCTGTTttggcaggggctattactatgtTATtaacagatcgaaattt
taatacttcTtTTttt----------------------------------
------------------------ttgtttataaaaatttttataaatac
aacctgctcaat-gaaaaatttttaatagctgcaa--tttttgtactaag
gtagcataatca-tttgttttttaattttaaactagaatgaaaggtaaaa
caaatc-atttctttattttt-tattttattttaacttatattaaatata
aaaatata-tttttttaaaaaaaagacgac-aagaccctattgaacttta
ctt---tagtttagct-ggggaagctaaataataaatattttattctaaa
tt---taataaatgacccaaaatatttgattaattaatcaagttaccata
gggataacagcgc-aataaatttttaaagttcttatctaaaaatttgctt
acgacct-cgatgttg-aattagaaatctttatt---aagcaaaaataat
aaaagtaggtctgttcgacctttaaaattctaca----------------
--------------------------------------------------
--------------------------------------------------
--------------------------------------------------
--------------------------------------------------
--------------------------------------------------
--------------------------------------------------
--------------------------------------------------
--------------------------------------------------
----------------------
>Spintharus CU 00787849
tgGGAcgtTATATTttaTATTTGGAATTTGATCAGCTAtagtaGGAACag
ctatAAGAGTTTTAATTCGAATAGAGTTAGGACAGCCTGGAAGATTTTTA
GGAGATGATCATTTATaTAATGTAGTGGTTaCTGCTCATGCTTtTGTTAT
AATTTTTTTTATGGTGATACCTATTTTAATTGGGGGGTTTGGTAATTGGt
tGGTTCCTTTAATATTAGGGGCTCCtGATATAGCTTTTCCTCGAATAAAT
AATTTGAGATTTTGATTACTTCCTCCTTCATTATTATTATTATTTATTTC
TtCAATAGTAGATATGGGGGTAGGTTCTGGATGGACAATTTATCCCCCTC
TTtCTTCTTTGGAAGGTCATTTTAGAAGAAGAGTTGATTTTGCTATTTTT
TCTCTTCATTTGGCAGGGGCTTCTTCTATTATGGGGGCTATTAATTTTGT
TTCAACTATTTTAAATATACGTATATATGGGATATCTATAGAAAAAATTT
CTTTATTTGTTTGATCAGTGTTAATTACTGCTATTCTTTTACTTCTTTCT
TTACCTGTTTTGGCaggggctaTTACTATGTTATTAACAGATCGAAATTT
TAATACTtCtttttttgATCCTgcggggggaggggatcct----------
--------------------------------------------------
-acctgctcaat-gaaaaatttttaatagctgcaa--tttttgtactaag
gtagcataatca-tttgttttttaattttaaactagaatgaaaggtaaaa
caaatc-atttctttattttt-tattttattttaacttatattaaatata
aaaatata-tttttttaaaaaaaagacgac-aagaccctattgaacttta
ctt---tagtttagct-ggggaagctaaataataaatattttattctaaa
tt---taataaatgacccaaaatatttgattaattaatcaagttaccata
gggataacagcgc-aataaatttttaaagttcttatctaaaaatttgctt
acgacct-cgatgttg-aattagaaatctttatt---aagcaaaaata--
--------------------------------------------------
--------------------------------------------------
--------------------------------------------------
--------------------------------------------------
--------------------------------------------------
--------------------------------------------------
--------------------------------------------------
--------------------------------------------------
--------------------------------------------------
----------------------
>Spintharus CU 00787852
--------------------------------------------------
--------------------------------------------------
------------------aatgtagtggttactgcccaYgcttttgTTAT
AAtTTTTTTTatggKgaYacctaTTTTaaTTGGGGGgttKggtaattggt
tggttcctTtaatattaggGgctcctgATATAgCTTTTCCtcgaataaaW
aatttgagATTttGAttacttcccccctcattaTTATTAtTatttattTc
TTcaatagtagatatgGGGgtagGTTCTGgAtggacaatttatcCCCCTc
tttcttctTTGGAAGGtcattttagaagaagagWtgaTtTTGCTATTTTT
TCtCtTCAtttggcaggGGCTTCTtctattatGGGGgctaTTAATTTTGT
TTCAactATtTTAAATATACGtaTATATGGGATATcTatagaaAAAattt
ctttatttgtttgatCagtgttaattacggcYattCttttacttctttct
tta-----------------------------------------------
--------------------------------------------------
-------------------aaacattgtttataaaaatttttataaatac
aacctgctcaat-gaaaaatttttaatagctgcaa--tttttgtactaag
gtagcataatca-tttgttttttaattttaaactagaatgaaaggtaaaa
caaatc-atttctttattttt-tattttattttaacttatattaaatata
aaaatata-tttttttaaaaaaaagacgac-aagaccctattgaacttta
ctt---tagtttagct-ggggaagctaaataataaatattttattctaaa
tt---taataaatgacccaaaatatttgattaattaatcaagttaccata
gggataacagcgc-aataaatttttaaagttcttatctaaaaatttgctt
acgacct-cgatgttg-aattagaaatctttatt---aagcaaaaataat
aaaagtaggtctgttcgacctttaaaattctacatgatctga--------
--------------------------------------------------
--------------------------------------------------
--------------------------------------------------
--------------------------------------------------
--------------------------------------------------
--------------------------------------------------
--------------------------------------------------
--------------------------------------------------
----------------------
>Spintharus CU 00782941
---------------tatgtttggaatttgatcagcTATAGTAGGAACAG
CTATaaGAGTTTTAATTCGAATAGAGTTAGGACAGCctggaAgatttTta
GGAGATGATCATCTTTATAATGTGGTGGTTACTGCTCATGCTTTTGTTAT
AATTTTTTTTATGGTAATACCTATTTTAATTGGAGGGTTTGGTAATTGGC
TAGTTCCTTTAATATTAGGGGCTCCTGACATAGCTTTTCCTCGAATAAAT
AATTTAAGATTTTGATTACTTCCTCCTTCATTATTATTATTATTTATTTC
TTCAATAGTAGATATGGGGGTGGGTTCTGGATGAACAATTTATCCTCCAC
TTTCTTCTTTGGAAGGTCATTTTAGAAGAAGAGTTGATTTCGCTATTTTT
TCTCTTCATTTGGCAGGGGCTTCTTCTATTATGGGGGCCATTAATTTCAT
TTCAACTATTTTAAATATACGAATATATGGGATATCTATAGAAAAAATTT
CTTTATTTGTTTGATCTGTATTAATTACTGCTATTCTTTTACTTCTTTCT
TTGCCTGTTTTGGCAGGgGCTATTACTATATTATTAACAGATCGAAATTT
TAATACCtctTTTTttgatcctgcgGGGggaggggatcct----------
--------------------------------------------------
-acctgctcaat-gaaaaatttttaatagctgcaa--tttttgtactaag
gtagcataatca-tttgttttttaattttaaactagaatgaaaggtaaaa
caaatc-atttctttattttt-tattttatttaaacttatactaaatata
aaaatata-tttttatataaaaaagacgac-aagaccctattgaacttta
ctt---tagtttagct-ggggaagctaaataataaatattttattctaaa
tt---ttataaatgacccaaaatatttgattaattaatcaagttaccata
gggataacagcgc-aataaatttttaaagttcttatctaaaaatttgctt
acgacct-cgatgttg-aattagaaatctttatt---aagcaaaaataat
aaaagtaggtctgttcgacctttaaaattctacatgatctga--------
--------ggtcgacaaattaaatgtgag---agaaaaaagccagaaggc
g-agagaggttccgtccctcgacagtcgg-caccgaga--ccctt-ccct
---gcgctct-cgtcccctcgcgcggctcggcggagaatgggattag---
--accactcttctcc-tgctcgaccggcgtggc-tggggccgcgcttctc
---tggag--tctcgattcgtcgagtaggacaggatcctgacggatttga
gccggcggacacttcgtccggtgcggccaagtgaaggcgaaccttcgttg
caagtctcatccgaccctcagacaggcgaagccccgggtagtacccgagg
ctgcaatgcgcgttcaaaaaatcagtgctcaatgtgtcctgcaattcaca
ccaagtctcggagctggctgc-
>Spintharus CU 00004866A
--------------ttatgttTGgaattTgATCagcTATAGTAGGAACAG
CTATaaGAGTTTTAATTCGAATAGAGTTAGGACAGCCTGGAAGATTTTTA
GGAGATGATCATCTTTATAATGTGGTGGTTACTGCTCATGCTTTTGTTAT
AATTTTTTTTATGGTAATACCTATTTTAATTGGAGGGTTTGGTAATTGGC
TAGTTCCTTTAATATTAGGGGCTCCTGACATAGCTTTTCCTCGAATAAAT
AATTTAAGATTTTGATTACTTCCTCCTTCATTATTATTATTATTTATTTC
TTCAATAGTAGATATGGGGGTGGGTTCTGGATGAACAATTTATCCTCCAC
TTTCTTCTTTGGAAGGTCATTTTAGAAGAAGAGTTGATTTCGCTATTTTT
TCTCTTCATTTGGCAGGGGCTTCTTCTATTATGGGGGCCATTAATTTCAT
TTCAACTATTTTAAATATACGAATATATGGGATATCTATAGAAAAAATTT
CTTTATTTGTTTGATCTGTATTAATTACTGCTATTCTTTTACTTCTTTCT
TTGCCTGTTTTGGCAGGGGCTATTACTATATTATTAACAGATCGAAATTT
TAATACCTCTTTTTTtgatcctgcggggggaggggat-------------
--------------------------------------------------
-acctgctcaat-gaaaaatttttaatagctgcaa--tttttgtactaag
gtagcataatca-tttgttttttaattttaaactagaatgaaaggtaaaa
caaatc-atttctttattttt-tattttatttaaacttatactaaatata
aaaatata-tttttatataaaaaagacgac-aagaccctattgaacttta
ctt---tagtttagct-ggggaagctaaataataaatattttattctaaa
tt---ttataaatgacccaaaatatttgattaattaatcaagttaccata
gggataacagcgc-aataaatttttaaagttcttatctaaaaatttgctt
acgacct-cgatgttg-aattagaaatctttatt---aagcaaaaataat
aaaa----------------------------------------------
--------ggtcgacaaattaaatgtgag---agaaaaaagccagaaggc
g-agagaggttccgtccctcgacagtcgg-caccgaga--ccctt-ccct
---gcgctct-cgtcccctcgcgcggctcggcggagaatgggattag---
--accactcttctcc-tgctcgaccggcgtggc-tggggccgcgcttctc
---tggag--tctcgattcgtcgagtaggacaggatcctgacggatttga
gccggcggacacttcgtccggtgcggccaagtgaaggcgaaccttcgttg
caagtctcatccgaccctcagacaggcgaagccccgggtagtacccgagg
ctgcaatgcgcgttcaaaaaatcagtgctcaatgtgtcctgcaattcaca
ccaagtctcggagctggctgc-
>Spintharus CU 00004592A
-----------------------------------ctatagtaggaACAG
CTATAaGAGTTTTAATTCGAATAGAGTTAGGACAGCCTGGAAGATTTTTA
GGAGATGATCATCTTTATAATGTGGTGGTTACTGCTCATGCTTTTGTTAT
AATTTTTTTTATGGTAATACCTATTTTAATTGGAGGGTTTGGTAATTGGC
TAGTTCCTTTAATATTAGGGGCTCCTGACATAGCTTTTCCTCGAATAAAT
AATTTAAGATTTTGATTACTTCCTCCTTCATTATTATTATTATTTATTTC
TTCAATAGTAGATATGGGGGTGGGTTCTGGATGAACAATTTATCCTCCAC
TTTCTTCTTTGGAAGGTCATTTTAGAAGAAGAGTTGATTTCGCTATTTTT
TCTCTTCATTTGGCAGGGGCTTCTTCTATTATGGGGGCCATTAATTTCAT
TTCAACTATTTTAAATATACGAATATATGGGATATCTATAGAAAAAATTT
CTTTATTTGTTTGATCTGTATTAATTACTGCTATTCTTTTACTTCTTTCT
TTGCCTGTTTTGgcaggggctattACtATATTATTAACAGATCGAAATTT
TAATAccTcttttt------------------------------------
--------------------------------------------------
-acctgctcaat-gaaaaatttttaatagctgcaa--tttttgtactaag
gtagcataatca-tttgttttttaattttaaactagaatgaaaggtaaaa
caaatc-atttctttattttt-tattttatttaaacttatactaaatata
aaaatata-tttttatataaaaaagacgac-aagaccctattgaacttta
ctt---tagtttagct-ggggaagctaaataataaatattttattctaaa
tt---ttataaatgacccaaaatatttgattaattaatcaagttaccata
gggataacagcgc-aataaatttttaaagttcttatctaaaaatttgctt
acgacct-cgatgttg-aattagaaatctttatt---aagcaaaaata--
--------------------------------------------------
--------ggtcgacaaattaaatgtgag---agaaaaaagccagaaggc
g-agagaggttccgtccctcgacagtcgg-caccgaga--ccctt-ccct
---gcgctct-cgtcccctcgcgcggctcggcggagaatgggattag---
--accactcttctcc-tgctcgaccggcgtggc-tggggccgcgcttctc
---tggag--tctcgattcgtcgagtaggacaggatcctgacggatttga
gccggcggacacttcgtccggtgcggccaagtgaaggcgaaccttcgttg
caagtctcatccgaccctcagacaggcgaagccccgggtagtacccgagg
ctgcaatgcgcgttcaaaaaatcagtgctcaatgtgtcctgcaattcaca
ccaagtctcggagctggctgcg
>Spintharus CU 00782943
-----------------------------------ctatagtaggaacag
ctataagAGTtTTAATTCGAATAGAGTTAGGACAGCCTGGAaGATTTTTA
GGAGATGATCATCTTTATAATGTGGTGGTTACTGCTCATGCTTTTGTTAT
AATTTTTTTTATGGTAATACCTATTTTAATTGGAGGGTTTGGTAATTGGC
TAGTTCCTTTAATATTAGGGGCTCCTGACATAGCTTTTCCTCGAATAAAT
AATTTAAGATTTTGATTACTTCCTCCTTCATTATTATTATTATTTATTTC
TTCAATAGTAGATATGGGGGTGGGTTCTGGATGAACAATTTATCCTCCAC
TTTCTTCTTTGGAAGGTCATTTTAGAAGAAGAGTTGATTTCGCTATTTTT
TCTCTTCATTTGGCAGGGGCTTCTTCTATTATGGGGGCCATTAATTTCAT
TTCAACTATTTTAAATATACGAATATATGGGATATCTATAGAAAAAATTT
CTTTATTTGTTTGATCTGTATTAATTACTGCTATTCTTTTACTTCTTTCT
TTGCCTGTTTTGGCAGGGGcTATTACTATATTATTAACAGATCGAAATTT
TAATACCtcttTttttgatcctgcggggggaggggatcctattttatttc
aacatttg-----------aaacattgtttataaaaatttttataaatac
aacctgctcaat-gaaaaatttttaatagctgcaa--tttttgtactaag
gtagcataatca-tttgttttttaattttaaactagaatgaaaggtaaaa
caaatc-atttctttattttt-tattttatttaaacttatactaaatata
aaaatata-tttttatataaaaaagacgac-aagaccctattgaacttta
ctt---tagtttagct-ggggaagctaaataataaatattttattctaaa
tt---ttataaatgacccaaaatatttgattaattaatcaagttaccata
gggataacagcgc-aataaatttttaaagttcttatctaaaaatttgctt
acgacct-cgatgttg-aattagaaatctttatt---aagcaaaaataat
aaaagtag------------------------------------------
--------------------------------------------------
--------------------------------------------------
--------------------------------------------------
--------------------------------------------------
--------------------------------------------------
--------------------------------------------------
--------------------------------------------------
--------------------------------------------------
----------------------
>Spintharus CU 00005538A
--------------------------------------------------
--------------------------------------------------
--------------------------------------------------
--------------------------------------------------
--------------------------------------------------
--------------------------------------------------
--------------------------------------------------
--------------------------------------------------
--------------------------------------------------
--------------------------------------------------
--------------------------------------------------
--------------------------------------------------
--------------------------------------------------
--------------------------------------------------
-acctgctcaat-gaaaaatttttaatagctgcaa--tttttgtactaag
gtagcataatca-tttgttttttaattttaaactagaatgaaaggtaaaa
caaatc-atttctttattttt-tattttatttaaacttatactaaatata
aaaatata-tttttatataaaaaagacgac-aagaccctattgaacttta
ctt---tagtttagct-ggggaagctaaataataaatattttattctaaa
tt---ttataaatgacccaaaatatttgattaattaatcaagttaccata
gggataacagcgc-aataaatttttaaagttcttatctaaaaatttgctt
acgacct-cgatgttg-aattagaaatctttatt---aagcaaaaataat
aaaa----------------------------------------------
--------------------------------------------------
--------------------------------------------------
--------------------------------------------------
--------------------------------------------------
--------------------------------------------------
--------------------------------------------------
--------------------------------------------------
--------------------------------------------------
----------------------
>Spintharus CU 00005478A
--------------------------------------------------
--------------------------------------------------
--------------------------------------------------
--------------------------------------------------
--------------------------------------------------
--------------------------------------------------
--------------------------------------------------
--------------------------------------------------
--------------------------------------------------
--------------------------------------------------
--------------------------------------------------
--------------------------------------------------
--------------------------------------------------
----------------------------------------------atac
aacctgctcaat-gaaaaatttttaatagctgcaa--tttttgtactaag
gtagcataatca-tttgttttttaattttaaactagaatgaaaggtaaaa
caaatc-atttctttattttt-tattttatttaaacttatactaaatata
aaaatata-tttttatataaaaaagacgac-aagaccctattgaacttta
ctt---tagtttagct-ggggaagctaaataataaatattttattctaaa
tt---ttataaatgacccaaaatatttgattaattaatcaagttaccata
gggataacagcgc-aataaatttttaaagttcttatctaaaaatttgctt
acgacct-cgatgttg-aattagaaatctttatt---aagcaaaaata--
--------------------------------------------------
--------------------------------------------------
--------------------------------------------------
--------------------------------------------------
--------------------------------------------------
--------------------------------------------------
--------------------------------------------------
--------------------------------------------------
--------------------------------------------------
----------------------
>Spintharus CU 00005529A
--------------------------------------------------
--------------------------------------------------
--------------------------------------------------
--------------------------------------------------
--------------------------------------------------
--------------------------------------------------
--------------------------------------------------
--------------------------------------------------
--------------------------------------------------
--------------------------------------------------
--------------------------------------------------
--------------------------------------------------
--------------------------------------------------
--------------------------------------------------
---ctgctcaat-gaaaaatttttaatagctgcaa--tttttgtactaag
gtagcataatca-tttgttttttaattttaaactagaatgaaaggtaaaa
caaatc-atttctttattttt-tattttatttaaacttatactaaatata
aaaatata-tttttatataaaaaagacgac-aagaccctattgaacttta
ctt---tagtttagct-ggggaagctaaataataaatattttattctaaa
tt---ttataaatgacccaaaatatttgattaattaatcaagttaccata
gggataacagcgc-aataaatttttaaagttcttatctaaaaatttgctt
acgacct-cgatgttg-aattagaaatctttatt---aagcaaaaata--
--------------------------------------------------
--------------------------------------------------
--------------------------------------------------
--------------------------------------------------
--------------------------------------------------
--------------------------------------------------
--------------------------------------------------
--------------------------------------------------
--------------------------------------------------
----------------------
>Spintharus CU 00004082A
tggaacattatatTTTATGTTTGGAATTTGAtcagCTATAGTAGGAACAG
CTATAAGAGTTTTAATTCGAATAGAGTTAGGACAGCCTGGAAGATTTTTA
GGAGATGATCATCTTTATAATGTGGTGGTTACTGCTCATGCTTTTGTTAT
AATTTTTTTTATGGTGATACCTATTTTAATTGGAGGGTTTGGTAATTGGT
TAGTTCCTTTAATATTAGGGGCTCCTGACATAGCTTTTCCTCGAATAAAT
AATTTAAGATTTTGATTACTTCCTCCTTCATTATTATTATTATTCATTTC
TTCAATAGTAGATATGGGGGTGGGTTCTGGATGAACAATTTATCCCCCCC
TTTCTTCTTTGGAAGGTCATTTTAGAAGAAGAGTTGATTTTGCTATTTTT
TCTCTTCATTTGGCGGGGGCTTCTTCTATTATGGGGGCCATTAATTTTAT
TTCAACTATTTTAAATATACGGGTATATGGGATATCTATAGAAAAAATTT
CTTTATTTGTTTGATCTGTGTTAATTACTGCTGTTCTTTTACTTCTTTCT
TTGCCTGTTTTGGCAGGGGCTATTACTATATTATTAACAGATCGAAATTT
TAATACTTCTTTTTTTGATCCTGCGGGGggaggggatcctATTTTATTTC
AACATTTGTTTTGATTtt--aacattgtttataaaaatttttataaatac
aacctgctcaat-gaaaaatttttaatagctgcaa--tttctgtactaag
gtagcataatca-tttgttttttaattttaaactagaatgaaaggtaaaa
caaatc-atttctttattttt-tattttatttaaacttatactaaatata
aaaatata-tttttatacaaaaaagacgac-aagaccctattgaacttca
ctt---tagtttagct-ggggaagctaaataataaatattttattttaaa
tt---ttataaatgacccaaaatatttgattaattaatcaagttaccata
gggataacagcgc-aataaatttttaaagttcttatctaaaaatttgctt
acgacct-cgatgttg-aattagaaatctttatt---aagcaaaaataat
aaaagtaggtctgttcgacctttaaaattctacatgatct----------
--------ggtcgacaaattaaatgtgag---agaaaaaagccagaaggc
g-agagaggttccgtccctcgacagtcgg-caccgaga--ccctt-ccct
---gcgctct-cgtcccctcgcgcggctcggcggagaatgggattag---
--accactcttctcc-tgctcgaccggcgtggc-tggggccgcgcttctc
---tggag--tctcgattcgtcgagtaggacaggatcctgacggatttga
gccggcggacacttcgtccggtgcggccaagtgaaggcgaaccttcgttg
caagtctcatccgaccctcagacaggcgaagccccgggtagtacccgagg
ctgcaatgcgcgttcaaaaaatcagtgctcaatgtgtcctgcaattcaca
ccaagtctcggagctggctgcg
>Spintharus CU 00004712A
---------------------------TTgATCAGCTATAGTAGGAACAG
CTATAAGAGTTTTAATTCGAATAGAGTTAGGACAGCcTGGAAgaTTTTTa
GGAGATGACCATCTTTATAATGTGGTGGTTACTGCTCATGCTTTTGTTAT
AATTTTTTTTATGGTGATACCTATTTTAATTGGAGGGTTTGGTAATTGGT
TAGTTCCTTTAATATTAGGGGCTCCTGATATAGCTTTTCCTCGAATAAAT
AATTTAAGATTTTGATTGCTTCCTCCTTCATTATTATTATTATTCATTTC
TTCAATAGTAGATATGGGGGTGGGTTCTGGATGAACAATTTATCCCCCCC
TTTCTTCTTTGGAAGGTCATTTTAGAAGAAGAGTTGATTTTGCTATTTTT
TCTCTTCATTTGGCAGGGGCTTCTTCTATTATGGGGGCCATTAATTTTAT
TTCAACTATTTTAAATATACGGGTATATGGGATATCTATAGAAAAAATTT
CTTTATTTGTTTGATCTGTGTTAATTACTGCTGTTCTTTTACTTCTTTCT
TTGCCTGTTTTGGCAGGGGCTATTACTATATTATTGACAGATCGAAATTT
TAATACTTCTTTTTTTGAtcctgcggggggaggggat-------------
-------------------aaacattgtttataaaaatttttataaatac
aacctgctcaat-gaaaaatttttaatagctgcaa--tttctgtactaag
gtagcataatca-tttgttttttaattttaaactagaatgaaaggtaaaa
caaatc-atttctttattttt-tattttatttaaacttatactaaatata
aaaatata-tttttatacaaaaaagacgac-aagaccctattgaacttca
ctt---tagtttagct-ggggaagctaaataataaatattttattttaaa
tt---ttataaatgacccaaaatatttgattaattaatcaagttaccata
gggataacagcgc-aataaatttttaaagttcttatctaaaaatttgctt
acgacct-cgatgttg-aattagaaatctttatt---aagcaaaaataat
aaaagtaggtctgttcgacctttaaaattctacatgatctg---------
-----------cgacaaattaaatgtgag---agaaaaaagccagaaggc
g-agagaggttccgtccctcgacagtcgg-caccgaga--ccctt-ccct
---gcgctct-cgtcccctcgcgcggctcggcggagaatgggattag---
--accactcttctcc-tgctcgaccggcgtggc-tggggccgcgcttctc
---tggag--tctcgattcgtcgagtaggacaggatcctgacggatttga
gccggcggacacttcgtccggtgcggccaagtgaaggcgaaccttcgttg
caagtctcatccgaccctcagacaggcgaagccccgggtagtacccgagg
ctgcaatgcgcgttcaaaaaatcagtgctcaatgtgtcctgc--------
----------------------
>Spintharus CU 00004402A
tGgaacattatatTttatgtttGGaatctgatcagcTATAGTAGGAAcag
CTATAAGAGTTTTAATTCGAATAGAGTTAGGACAGCCTGGAAGATTTTTA
GGAGATGACCATCTTTATAATGTGGTGGTTACTGCTCATGCTTTTGTTAT
AATTTTTTTTATGGTGATGCCTATTTTAATTGGAGGGTTTGGTAATTGGT
TAGTTCCTTTAATATTAGGGGCTCCTGACATAGCTTTTCCTCGAATAAAT
AATTTAAGATTTTGATTACTTCCTCCTTCATTATTATTATTATTCATTTC
TTCAATAGTAGATATGGGGGTGGGTTCTGGATGAACAATTTATCCCCCCC
TTTCTTCTTTGGAAGGTCATTTTAGAAGAAGAGTTGATTTTGCTATTTTT
TCTCTTCATTTGGCGGGGGCTTCTTCTATTATGGGGGCCATTAATTTTAT
TTCAACTATTTTAAATATACGGGTATATGGGATATCTATAGAAAAAATTT
CTTTATTTGTTTGATCTGTGTTAATTACTGCTGTTCTTTTACTTCTTTCT
TTGCCTGTTTTGGCAGGGGCTATTACTATATTATTGACAGATCGAAATTT
TAATACTTCTTTTTTTGATCCTGCGGGGggaggGGAtcctattTTATTTC
AACATTTgTTTTGATTTT--------------------------------
---------------aaaatttttaatagctgcaa--tttctgtactaag
gtagcataatca-tttgttttttaattttaaactagaatgaaaggtaaaa
caaatc-atttctttattttt-tattttatttaaacttatactaaatata
aaaatata-tttttatacaaaaaagacgac-aagaccctattgaacttca
ctt---tagtttagct-ggggaagctaaataataaatattttattttaaa
tt---ttataaatgacccaaaatatttgattaattaatcaagttaccata
gggataacagcgc-aataaatttttaaagttcttatctaaaaatttgctt
acgacct-cgatgttg-aattagaaatctttatt---aagcaaaaataat
aaa-----------------------------------------------
----------------aattaaatgtgag---agaaaaaagccagaaggc
g-agagaggttccgtccctcgacagtcgg-caccgaga--ccctt-ccct
---gcgctct-cgtcccctcgcgcggctcggcggagaatgggattag---
--accactcttctcc-tgctcgaccggcgtggc-tggggccgcgcttctc
---tggag--tctcgattcgtcgagtaggacaggatcctgacggatttga
gccggcggacacttcgtccggtgcggccaagtgaaggcgaaccttcgttg
caagtctcatccgaccctcagacaggcgaagccccgggtagtacccgagg
ctgcaatgcgcgttcaaaaaatcagtgctcaatgtgtcctgcaatt----
----------------------
>Spintharus CU 00782935
tggaacattatattttatgtttggaatttgatcagctatagTaGgAACAG
CTATAAGAGTTTTAATTCGAATAGAGTTAGGACAGCCTGGAAGATTTTTA
GGAGATGACCATCTTTATAATGTGGTGGTTACTGCTCATGCTTTTGTTAT
AATTTTTTTTATGGTGATACCTATTTTAATTGGAGGGTTTGGTAATTGGT
TAGTTCCTTTAATATTAGGGGCTCCTGACATAGCTTTTCCTCGAATAAAT
AATTTAAGATTTTGATTACTTCCTCCTTCATTATTATTATTATTCATTTC
TTCAATAGTAGATATGGGGGTGGGTTCTGGATGAACAATTTATCCCCCCC
TTTCTTCTTTGGAAGGTCATTTTAGAAGAAGAGTTGATTTTGCTATTTTT
TCTCTTCATTTGGCGGGGGCTTCTTCTATTATGGGGGCCATTAATTTTAT
TTCAACTATTTTAAATATACGGGTATATGGGATATCTATAGAAAAAATTT
CTTTATTTGTTTGATCTGTGTTAATTACTGCTGTTCTTTTACTTCTTTCT
TTGCCTGTTTTGGCaggggcTATTACTATATTATTAACAGATCGAAATTt
TAATACTTcttttttt----------------------------------
--------------------------------------------------
---ctgctcaat-gaaaaatttttaatagctgcaa--tttctgtactaag
gtagcataatca-tttgttttttaattttaaactagaatgaaaggtaaaa
caaatc-atttctttattttt-tattttatttaaacttatactaaatata
aaaatata-tttttatacaaaaaagacgac-aagaccctattgaacttca
ctt---tagtttagct-ggggaagctaaataataaatattttattttaaa
tt---ttataaatgacccaaaatatttgattaattaatcaagttaccata
gggataacagcgc-aataaatttttaaagttcttatctaaaaatttgctt
acgacct-cgatgttg-aattagaaatctttatt---aagcaaaaataat
aaaagtag------------------------------------------
--------ggtcgacaaattaaatgtgag---agaaaaaagccagaaggc
g-agagaggttccgtccctcgacagtcgg-caccgaga--ccctt-ccct
---gcgctct-cgtcccctcgcgcggctcggcggagaatgggattag---
--accactcttctcc-tgctcgaccggcgtggc-tggggccgcgcttctc
---tggag--tctcgattcgtcgagtaggacaggatcctgacggatttga
gccggcggacacttcgtccggtgcggccaagtgaaggcgaaccttcgttg
caagtctcatccgaccctcagacaggcgaagccccgggtagtacccgagg
ctgcaatgcgcgttcaaaaaatcagtgctcaatgtgtcctgcaattcaca
ccaagtctcggagctggctgc-
>Spintharus CU 00005066A
tgGaacattaTATTTTATGTTTGGaatctgatcagCTATAGTAGGAAcag
CtataaGAGTTTTAATTCGAATAGAGTTAGGACAGCCTGGAAGATTTTTA
GGAGATGACCATCTTTATAATGTGGTGGTTACTGCTCATGCTTTTGTTAT
AATTTTTTTTATGGTGATGCCTATTTTAATTGGAGGGTTTGGTAATTGGT
TAGTTCCTTTAATATTAGGGGCTCCTGACATAGCTTTTCCTCGAATAAAT
AATTTAAGATTTTGATTACTTCCTCCTTCATTATTATTATTATTCATTTC
TTCAATAGTAGATATGGGGGTGGGTTCTGGATGAACAATTTATCCCCCCC
TTTCTTCTTTGGAAGGTCATTTTAGAAGAAGAGTTGATTTTGCTATTTTT
TCTCTTCATTTGGCGGGGGCTTCTTCTATTATGGGGGCCATTAATTTTAT
TTCAACTATTTTAAATATACGGGTATATGGGATATCTATAGAAAAAATTT
CTTTATTTGTTTGATCTGTGTTAATTACTGCTGTTCTTTtaCTTCTTTCT
TTGCCTGTTTTGgcaggggctaTTACTATATTATTGACaGATCGAAATTT
tAATACTtcttttTttgatcctgcggggg---------------------
--------------------------------------------------
--------caat-gaaaaatttttaatagctgcaa--tttctgtactaag
gtagcataatca-tttgttttttaattttaaactagaatgaaaggtaaaa
caaatc-atttctttattttt-tattttatttaaacttatactaaatata
aaaatata-tttttatacaaaaaagacgac-aagaccctattgaacttca
ctt---tagtttagct-ggggaagctaaataataaatattttattttaaa
tt---ttataaatgacccaaaatatttgattaattaatcaagttaccata
gggataacagcgc-aataaatttttaaagttcttatctaaaaatttgctt
acgacct-cgatgttg-aattagaaatctttatt---aagcaaaaata--
--------------------------------------------------
--------ggtcgacaaattaaatgtgag---agaaaaaagccagaaggc
g-agagaggttccRtccctcgacagtcgg-caccgaga--ccctt-ccct
---gcgctct-cgtcccctcgcgcggctcggcggagaatgggattag---
--accactcttctcc-tgctcgaccggcgtggc-tggggccgcgcttctc
---tggag--tctcgattcgtcgagtaggacaggatcctgacggatttga
gccggcggacacttcgtccggtgcggccaagtgaaggcgaaccttcgttg
caagtctcatccgaccctcagacaggcgaagccccgggtagtacccgagg
ctgcaatgcgcgttcaaaaaatcagtgctcaatgtgtcctgcaatt----
----------------------
>Spintharus CU 00004590A
tgGAacattatatTTTATGTTTGGAATTTGAtcagCTAtagtaGGAACAG
CTAtaAGAGTTTTAATTCGAATAGAGTTAGGACAGCCTGGAAGATTTTTA
GGAGATGACCATCTTTATAATGTGGTGGTTACTGCTCATGCTTTTGTTAT
AATTTTTTTTATGGTAATACCTATTTTAATTGGAGGGTTTGGTAATTGGT
TAGTTCCTTTAATATTAGGGGCTCCTGACATAGCTTTTCCTCGAATAAAT
AATTTAAGATTTTGATTACTTCCTCCTTCATTATTATTATTATTCATTTC
TTCAATAGTAGATATGGGGGTGGGTTCTGGATGAACAATTTATCCCCCCC
TtTCTTCTTTGGAAGGTCATTTTAGAAGAAGAGTTGATTTTGCTATTTTT
TCTCTTCATTTGGCGGGGGCTTCTTCTATTATGGGGGCCATTAATTTTAT
TTCAACTATTTTAAATATACGGGTATATGGGATATCTATAGAAAAAATTT
CTTTATTTGTTTGATCTGTGTTAATTACTGCTGTTCTTTTACTTCTTTCT
TTGCCTGTTTTGGCAGGGGCTATTACTATATTATTAACAGATCGAAATTT
TAATACTTCTTTTTTTGATCCTGCGGGGggaggggATCCTATTTTATTTC
AACATTTGTTTTgaTTTT-aaacattgtttataaaaatttttataaatac
aacctgctcaat-gaaaaatttttaatagctgcaa--tttctgtactaag
gtagcataatca-tttgttttttaattttaaactagaatgaaaggtaaaa
caaatc-atttctttattttt-tattttatttaaacttatactaaatata
aaaatata-tttttatacaaaaaagacgac-aagaccctattgaacttca
ctt---tagtttagct-ggggaagctaaataataaatattttattttaaa
tt---ttataaatgacccaaaatatttgattaattaatcaagttaccata
gggataacagcgc-aataaatttttaaagttcttatctaaaaatttgctt
acgacct-cgatgttg-aattagaaatctttatt---aagcaaaaataat
aaaagtaggtctgttcgacctttaaaattctacatgatctg---------
--------------------------------------------------
--------------------------------------------------
--------------------------------------------------
--------------------------------------------------
--------------------------------------------------
--------------------------------------------------
--------------------------------------------------
--------------------------------------------------
----------------------
>Spintharus CU 00005537A
--------------------------------------tRgtaKgaacaS
cKatWWgagtKttWattMgMataSagttcSgacagccKtgaWgatWKKta
gKaRatgaccaKYtttMWaaKgtggWggtKacYRctcMtGcTtWWgttAT
AATtttWtttaTGgtgatgMctATTTYAATTGGAGGGTTKGGWAATTGGW
YaGtTCCWTTAMTAWTRGRGGCTCCWGACAKASYTTTTCCTSgAAWAAAT
AATTWARGATTWTGATTACTKccWcCtKCAtTATWATTAWWATTCATTTc
KKCAATAGtaRaKRtggRggtGGKTTCTGGAKGAACMWTTWMTCCCCCCC
YTYCTTCTTTGKaRggYcWttKKagRMgRAGAgYtgaTKTTGYtATTKTT
WCTCTtcaYttRgMgGgSRCTTSKtYTAYYAYGGGGSCCMTWAAWTTTAT
KTCRaYtRtTTTAAAWATAcRggtRTAKGKGAKRTCTATRGAAAAAAttK
ctYWRYYYgtWtGaKctgKgtYMattacKgCWGTTCKtTtMctKcttWcW
YtgccWgttYtggcRKgRgctRttRctatatYMttgac------------
--------------------------------------------------
-------------------aaacattgtttataaaaatttttataaatac
aacctgctcaat-gaaaaatttttaatagctgcaa--tttctgtactaag
gtagcataatca-tttgttttttaattttaaactagaatgaaaggtaaaa
caaatc-atttctttattttt-tattttatttaaacttatactaaatata
aaaatata-tttttatacaaaaaagacgac-aagaccctattgaacttca
ctt---tagtttagct-ggggaagctaaataataaatattttattttaaa
tt---ttataaatgacccaaaatatttgattaattaatcaagttaccata
gggataacagcgc-aataaatttttaaagttcttatctaaaaatttgctt
acgacct-cgatgttg-aattagaaatctttatt---aagcaaaaataat
aaaagtaggtctgttcgacctttaaaattctacatgatctga--------
--------------------------------------------------
--------------------------------------------------
--------------------------------------------------
--------------------------------------------------
--------------------------------------------------
--------------------------------------------------
--------------------------------------------------
--------------------------------------------------
----------------------
>Spintharus CU 00004609A
-----------------------------------------------cag
ctataagagttttaattcgaatagagttaggacagcctggaagaTTttta
ggagatgaccatCTTTaTAATGTGGtggttactgctcatGCTTttgTtAT
AATTTTTTTTATgGtGAtGcCTATTTTAATTGGAGGGTTTGGTAATTGGT
tAGTTCCTTTAATATtAGGGGCtCctGACATAGCTTTTCCTCGAATAAAT
AATTTAAGATTTTGATTACttCCTCCTTCATTATTATTATTATTCAtTTC
TTCAATAGTagaTATGGGGGTGGGTTCTGGAtGAACAATTTATCCTCCCC
TTTCTTCTTTGGAAGGTCATTTTAGAAGAAGAGTTGATTTTGCTATTTTT
TCTCTTCATTTGGCGGGGGCTTCTTCTATTATGGGGgCCATTAATTTTAT
TTCAACTATTTTAAATATACGGGTATaCGGGATATCTATAGAAAAAATTT
CTTTATTTGTTTGATctgtgttaattacggctgttcttttacttct----
--------------------------------------------------
--------------------------------------------------
-------------------aaacattgtttataaaaatttttataaatac
aacctgctcaat-gaaaaatttttaatagctgcaa--tttctgtactaag
gtagcataatca-tttgttttttaattttaaactagaatgaaaggtaaaa
caaatc-atttctttattttt-tattttatttaaacttatactaaatata
aaaatata-tttttatacaaaaaagacgac-aagaccctattgaacttca
ctt---tagtttagct-ggggaagctaaataataaatattttattttaaa
tt---ttataaatgacccaaaatatttgattaattaatcaagttaccata
gggataacagcgc-aataaatttttaaagttcttatctaaaaatttgctt
acgacct-cgatgttg-aattagaaatctttatt---aagcaaaaataat
aaaagtaggtctgttcgacctttaaaattctacatgatctga--------
--------------------------------------------------
--------------------------------------------------
--------------------------------------------------
--------------------------------------------------
--------------------------------------------------
--------------------------------------------------
--------------------------------------------------
--------------------------------------------------
----------------------
>Spintharus CU 00005546A
--------------------------------------------gaacag
MtRYaagagttttaattcgWatagagttaggacagcctgSaaSMttttTa
ggagATgaccaTCTttataatGTGgtgGttacTgctcatgctYYYgttAT
AATTTTtTTTATGGTGATGCCtatYYtaaTTggAGGgttKgGTAATTGGT
TAGTTCCtttMMtaTTAGGGgctcSYgacatRGCttTTCctcgAaTAAAT
AATTTAAGATTTTGATTACTtCCtccYKcRttaTTATTATTATTCATTTC
TTCAataGTAGATATgGGGGTGGGTTCTGGATGAACAATTTATCCCCCCC
TTtcttctTTGGAAGGTcattTTAGAAGAAGAGTTGATTTTGCTATTTTT
TCTCTTCATTTGGCGGGGGCTTCTTCTATTATGGGGGCCATTAATTTTAT
TTCAACTATTTTAAATATACGGGTATATGGGATATCTATaGAAAAAATTT
CTTTATTTGTTTGATCTGTGTTAattRctgctgttcttttactTctttct
ttgccYYYYYtggcaggggctattactatatWattgaMMgaKcgaaattt
taatWcttctttYt------------------------------------
--------------------------------------------------
--------------------------tagctgcaa--tttctgtactaag
gtagcataatca-tttgttttttaattttaaactagaatgaaaggtaaaa
caaatc-atttctttattttt-tattttatttaaacttatactaaatata
aaaatata-tttttatacaaaaaagacgac-aagaccctattgaacttca
ctt---tagtttagct-ggggaagctaaataataaatattttattttaaa
tt---ttataaatgacccaaaatatttgattaattaatcaagttaccata
gggataacagcgc-aataaatttttaaagttcttatctaaaaatttgctt
acgacct-cgatgt------------------------------------
--------------------------------------------------
--------------------------------------------------
--------------------------------------------------
--------------------------------------------------
--------------------------------------------------
--------------------------------------------------
--------------------------------------------------
--------------------------------------------------
--------------------------------------------------
----------------------
>Spintharus CU 00785156
--------------------------------------------------
--------------------------------------------------
--------------------------------------------------
--------------------------------------------------
--------------------------------------------------
--------------------------------------------------
--------------------------------------------------
--------------------------------------------------
--------------------------------------------------
--------------------------------------------------
--------------------------------------------------
--------------------------------------------------
--------------------------------------------------
--------------------------------------------------
---------aat-gaaaaatttttaatagctgcaa--tttctgtactaag
gtagcataatca-tttgttttttaattttaaactagaatgaaaggtaaaa
caaatc-atttctttattttt-tattttatttaaacttatactaaatata
aaaatata-tttttatacaaaaaagacgac-aagaccctattgaacttca
ctt---tagtttagct-ggggaagctaaataataaatattttattttaaa
tt---ttataaatgacccaaaatatttgattaattaatcaagttaccata
gggataacagcgc-aataaatttttaaagttcttatctaaaaatttgctt
acgacct-cgatgttg-aattagaaatctttatt---aagcaaaaataat
aaaagtaggtctgttcgacctttaaaattctacatgat------------
--------ggtcgacaaattaaatgtgag---agaaaaaagccagaaggc
g-agagaggttccgtccctcgacagtcgg-caccgaga--ccctt-ccct
---gcgctct-cgtcccctcgcgcggctcggcggagaatgggattag---
--accactcttctcc-tgctcgaccggcgtggc-tggggccgcgcttctc
---tggag--tctcgattcgtcgagtaggacaggatcctgacggatttga
gccggcggacacttcgtccggtgcggccaagtgaaggcgaaccttcgttg
caagtctcatccgaccctcagacaggcgaagccccgggtagtacccgagg
ctgcaatgcgcgttcaaaaaatcagtgctcaatgtgtcctgcaattcaca
ccaagtctcggagctggctgcg
>Spintharus CU 00004856A
--------------------------------------------------
--------------------------------------------------
--------------------------------------------------
--------------------------------------------------
--------------------------------------------------
--------------------------------------------------
--------------------------------------------------
--------------------------------------------------
--------------------------------------------------
--------------------------------------------------
--------------------------------------------------
--------------------------------------------------
--------------------------------------------------
-------------------aaacattgtttataaaaatttttataaatac
aacctgctcaat-gaaaaatttttaatagctgcaa--tttctgtactaag
gtagcataatca-tttgttttttaattttaaactagaatgaaaggtaaaa
caaatc-atttctttattttt-tattttatttaaacttatactaaatata
aaaatata-tttttatacaaaaaagacgac-aagaccctattgaacttca
ctt---tagtttagct-ggggaagctaaataataaatattttattttaaa
tt---ttataaatgacccaaaatatttgattaattaatcaagttaccata
gggataacagcgc-aataaatttttaaagttcttatctaaaaatttgctt
acgacct-cgatgttg-aattagaaatctttatt---aagcaaaaataat
aaaagtaggtctgttcgacctttaaaattctacatgatctga--------
--------------------------------------------------
--------------------------------------------------
--------------------------------------------------
--------------------------------------------------
--------------------------------------------------
--------------------------------------------------
--------------------------------------------------
--------------------------------------------------
----------------------
>Spintharus CU 00005528A
--------------------------------------------------
--------------------------------------------------
--------------------------------------------------
--------------------------------------------------
--------------------------------------------------
--------------------------------------------------
--------------------------------------------------
--------------------------------------------------
--------------------------------------------------
--------------------------------------------------
--------------------------------------------------
--------------------------------------------------
--------------------------------------------------
-------------------aaacattgtttataaaaatttttataaatac
aacctgctcaat-gaaaaatttttaatagctgcaa--tttctgtactaag
gtagcataatca-tttgttttttaattttaaactagaatgaaaggtaaaa
caaatc-atttctttattttt-tattttatttaaacttatactaaatata
aaaatata-tttttatacaaaaaagacgac-aagaccctattgaacttca
ctt---tagtttagct-ggggaagctaaataataaatattttattttaaa
tt---ttataaatgacccaaaatatttgattaattaatcaagttaccata
gggataacagcgc-aataaatttttaaagttcttatctaaaaatttgctt
acgacct-cgatgttg-aattagaaatctttatt---aagcaaaaataat
aaaagtaggtctgttcgacctttaaaattctacatgatctga--------
--------------------------------------------------
--------------------------------------------------
--------------------------------------------------
--------------------------------------------------
--------------------------------------------------
--------------------------------------------------
--------------------------------------------------
--------------------------------------------------
----------------------
>Spintharus CU 00000308A
tggaacatTATATTTTATGTTTGGAATTTGATCAGCTATAGTAGGAACAG
CTATAAGAGTTTTAATTCGAATAGAGTTAGGACAGCCTGGAAGATTTTTA
GGAGATGACCATCTTTATAATGTGGTGGTTACTGCTCATGCTTTTGTTAT
AATTTTTTTTATGGTGATACCTATTTTAATTGGAGGGTTTGGTAATTGGT
TAGTTCCTTTAATATTAGGGGCTCCTGACATAGCTTTTCCTCGAATAAAT
AATTTAAGATTTTGATTACTTCCTCCTTCATTATTATTATTATTCATTTC
TTCAATAGTAGATATGGGGGTGGGTTCTGGATGAACAATTTATCCCCCCC
TTTCTTCTTTGGAAGGTCATTTTAGAAGAAGAGTTGATTTTGCTATTTTT
TCTCTTCATTTGGCGGGGGCTTCTTCTATTATGGGGGCCATTAATTTTAT
TTCAACTATTTTAAATATACGGGTATATGGGATATCTATAGAAAAAATTT
CTTTATTTGTTTGATCTGTGTTAATTACTGCTGTTCTTTTACTTCTTTCT
TTGCCTGTTTTGGCAGGGGCTATTACTATATTATTAACAGATCGAAATTT
TAATACTTCTTTTTTTGATCCTGCGGGGggaggGGATCCT----------
--------------------------------------------------
---ctgctcaat-gaaaaatttttaatagctgcaa--tttctgtactaag
gtagcataatca-tttgttttttaattttaaactagaatgaaaggtaaaa
caaatc-atttctttattttt-tattttatttaaacttatactaaatata
aaaatata-tttttatacaaaaaagacgac-aagaccctattgaacttca
ctt---tagtttagct-ggggaagctaaataataaatattttattttaaa
tt---ttataaatgacccaaaatatttgattaattaatcaagttaccata
gggataacagcgc-aataaatttttaaagttcttatctaaaaatttgctt
acgacct-cgatgttg-aattagaaatctttatt---aagcaaaaataat
aaaagtag------------------------------------------
---------------caattaaatgtgag---agaaaaaagccagaaggc
g-agagaggttccgtccctcgacagtcgg-caccgaga--ccctt-ccct
---gcgctct-cgtcccctcgcgcggctcggcggagaatgggattag---
--accactcttctcc-tgctcgaccggcgtggc-tggggccgcgcttctc
---tggag--tctcgattcgtcgagtaggacaggatcctgacggatttga
gccggcggacacttcgtccggtgcggccaagtgaaggcgaaccttcgttg
caagtctcatccgaccctcagacaggcgaagccccgggtagtacccgagg
ctgcaatgcgcgttcaaaaaatcagtgctcaatgtgtcctgcaattcaca
ccaagtctcggagctggctgcg
>Spintharus CU 00004623A
tggaacattaTATTTTATGTTTGGAATTTgatcagCTATAgtaGGAACAG
CTATAAGAGTTTTAATTCGAATAGAGTTAGGACAGCCTGGAAGATTTTTA
GGAGATGACCATCTTTATAATGTGGTGGTTACTGCTCATGCTTTTGTTAT
AATTTTTTTTATGGTGATACCTATTTTAATTGGAGGGTTTGGTAATTGGT
TAGTTCCTTTAATATTAGGGGCTCCTGACATAGCTTTTCCTCGAATAAAT
AATTTAAGATTTTGATTACTTCCTCCTTCATTATTATTATTATTCATTTC
TTCAATAGTAGATATGGGGGTGGGTTCTGGATGAACAATTTATCCCCCCC
TTTCTTCTTTGGAAGGTCATTTTAGAAGAAGAGTTGATTTTGCTATTTTT
TCTCTTCATTTGGCGGGGGCTTCTTCTATTATGGGGGCCATTAATTTTAT
TTCAACTATTTTAAATATACGGGTATATGGGATATCTATAGAAAAAATTT
CTTTATTTGTTTGATCTGTGTTAATTACTGCTGTTCTTTTACTTCTTTCT
TTGCCTGTTTTGGCaggggctATTACTATATTATTAACAGATCGAAATTT
TAATACTTCTTTTTTTGATCctgcgggGggaggggatcctaTTTTATTTC
AACATTTGTTTtgatTTT-aaacattgtttataaaaatttttataaatac
aacctgctcaat-gaaaaatttttaatagctgcaa--tttctgtactaag
gtagcataatca-tttgttttttaattttaaactagaatgaaaggtaaaa
caaatc-atttctttattttt-tattttatttaaacttatactaaatata
aaaatata-tttttatacaaaaaagacgac-aagaccctattgaacttca
ctt---tagtttagct-ggggaagctaaataataaatattttattttaaa
tt---ttataaatgacccaaaatatttgattaattaatcaagttaccata
gggataacagcgc-aataaatttttaaagttcttatctaaaaatttgctt
acgacct-cgatgttg-aattagaaatctttatt---aagcaaaaataat
aaaagtaggtctgttcgacctttaaaattctacatgatctga--------
--------------------------------------------------
--------------------------------------------------
--------------------------------------------------
--------------------------------------------------
--------------------------------------------------
--------------------------------------------------
--------------------------------------------------
--------------------------------------------------
----------------------
>Spintharus CU 00004834A
tggAAcatTATATTTtATGTTTGGAATTTGatcagCTATAgtaGGAAcag
CTATAAGAGTTTTAATTCGAATAGAGTTAGGACAGCCTGGAAGATTTTTA
GGAGATGaCCATCTTTATAATGTGGTGGTTACTGCTCATGCTTTTGTTAT
AATTTTTTTTATGGTGATACCTATTTTAATTGGAGGGTTTGGTAATTGGT
TAGTTCCTTTAATATTAGGGGCTCCTGACATAGCTTTTCCTCGAATAAAT
AATTTAAGATTTTGATTACTTCCTCCTTCATTATTATTATTATTCATTTC
TTCAATAGTAGATATGGGGGTGGGTTCTGGATGAACAATTTATCCCCCCC
TTTCTTCTTTGGAAGGTCATTTTAGAAGAAGAGTTGATTTTGCTATTTTT
TCTCTTCATTTGGCGGGGGCTTCTTCTATTATGGGGGCCATTAATTTTAT
TTCAACTATTTTAAATATACGGGTATATGGGATATCTATAGAAAAAATTT
CTTTATTTGTTTGATCTGTGTTAATTACTGCTGTTCTTTTACTTCTTTCT
TTGCCTGTTTTGGCAGGGGCTATTACTATATTATTAACAGATCGAAATTT
TAATACTTCTTTTTTTGATCCTGCGGGGGGAgGggatcctATTTTATTTC
AACATTTGTTTTGATTTT-aaacattgtttataaaaatttttataaatac
aacctgctcaat-gaaaaatttttaatagctgcaa--tttctgtactaag
gtagcataatca-tttgttttttaattttaaactagaatgaaaggtaaaa
caaatc-atttctttattttt-tattttatttaaacttatactaaatata
aaaatata-tttttatacaaaaaagacgac-aagaccctattgaacttca
ctt---tagtttagct-ggggaagctaaataataaatattttattttaaa
tt---ttataaatgacccaaaatatttgattaattaatcaagttaccata
gggataacagcgc-aataaatttttaaagttcttatctaaaaatttgctt
acgacct-cgatgttg-aattagaaatctttatt---aagcaaaaataat
aaaagtaggtctgttcgacctttaaaattctacatgatctga--------
--------------------------------------------------
--------------------------------------------------
--------------------------------------------------
--------------------------------------------------
--------------------------------------------------
--------------------------------------------------
--------------------------------------------------
--------------------------------------------------
----------------------
>Spintharus CU 00005175A
tggaacattatatttTAtGTTTGGAATTTgatcagctATAGTAGGAACAG
CTATAAGAGTTTTAATTCGAATAGAGTTAGGACAGCCTggaAGATTTTTA
GGAGATGACCATCTTTATAATGTGGTGGTTACTGCTCATGCTTTTGTTAT
AATTTTTTTTATGGTGATACCTATTTTAATTGGAGGGTTTGGTAATTGGT
TAGTTCCTTTAATATTAGGGGCTCCTGACATAGCTTTTCCTCGAATAAAT
AATTTAAGATTTTGATTACTTCCTCCTTCATTATTATTATTATTCATTTC
TTCAATAGTAGATATGGGGGTGGGTTCTGGATGAACAATTTATCCCCCCC
TTTCTTCTTTGGAAGGTCATTTTAGAAGAAGAGTTGATTTTGCTATTTTT
TCTCTTCATTTGGCGGGGGCTTCTTCTATTATGGGGGCCATTAATTTTAT
TTCAACTATTTTAAATATACGGGTATATGGGATATCTATAGAAAAAATTT
CTTTATTTGTTTGATCTGTGTTAATTACTGCTGTTCTTTTACTTCTTTCT
TTGCCTGTTTTGGCagGGGCTATTACTATATTATTAACAGaTCGAAATTT
TAATACTTCTTTTTTTGatcctgcggggggaggggatcct----------
-------------------aaacattgtttataaaaatttttataaatac
aacctgctcaat-gaaaaatttttaatagctgcaa--tttctgtactaag
gtagcataatca-tttgttttttaattttaaactagaatgaaaggtaaaa
caaatc-atttctttattttt-tattttatttaaacttatactaaatata
aaaatata-tttttatacaaaaaagacgac-aagaccctattgaacttca
ctt---tagtttagct-ggggaagctaaataataaatattttattttaaa
tt---ttataaatgacccaaaatatttgattaattaatcaagttaccata
gggataacagcgc-aataaatttttaaagttcttatctaaaaatttgctt
acgacct-cgatgttg-aattagaaatctttatt---aagcaaaaataat
aaaagtaggtctgttcgacctttaaaattctacatgatct----------
--------------------------------------------------
--------------------------------------------------
--------------------------------------------------
--------------------------------------------------
--------------------------------------------------
--------------------------------------------------
--------------------------------------------------
--------------------------------------------------
----------------------
>Spintharus CU 00005007A
--------------TTATGTTTGGAATTTGATCagctATAGTAGGAACAG
CTATAAGAGTTTTAATTCGAATAGAGTTAGGACAGCCTGGAAGATTTTTA
GGAGATGACCATCTTTATAATGTGGTGGTTACTGCTCATGCTTTTGTTAT
AATTTTTTTTATGGTGATACCTATTTTAATTGGAGGGTTTGGTAATTGGT
TAGTTCCTTTAATATTAGGGGCTCCTGACATAGCTTTTCCTCGAATAAAT
AATTTAAGATTTTGATTACTTCCTCCTTCATTATTATTATTATTCATTTC
TTCAATAGTAGATATGGGGGTGGGTTCTGGATGAACAATTTATCCCCCCC
TTTCTTCTTTGGAAGGTCATTTTAGAAGAAGAGTTGATTTTGCTATTTTT
TCTCTTCATTTGGCGGGGGCTTCTTCTATTATGGGGGCCATTAATTTTAT
TTCAACTATTTTAAATATACGGGTATATGGGATATCTATAGAAAAAATTT
CTTTATTTGTTTGATCTGTGTTAATTACTGCTGTTCTTTTACTTCTTTCT
TTGCCTGTTTTGGCAGGGGCTATTACTATATTATTAACAGATCGAAATTT
TAATACTtcttTttttgatcctgcggggggaggggatcctattttatttc
aacatttgttttgatttt---------------------------aatac
aacctgctcaat-gaaaaatttttaatagctgcaa--tttctgtactaag
gtagcataatca-tttgttttttaattttaaactagaatgaaaggtaaaa
caaatc-atttctttattttt-tattttatttaaacttatactaaatata
aaaatata-tttttatacaaaaaagacgac-aagaccctattgaacttca
ctt---tagtttagct-ggggaagctaaataataaatattttattttaaa
tt---ttataaatgacccaaaatatttgattaattaatcaagttaccata
gggataacagcgc-aataaatttttaaagttcttatctaaaaatttgctt
acgacct-cgatgttg-aattagaaatctttatt---aagcaaaaataat
aaaagtaggtctgttcgacctttaaaattctacatgatctg---------
--------------------------------------------------
--------------------------------------------------
--------------------------------------------------
--------------------------------------------------
--------------------------------------------------
--------------------------------------------------
--------------------------------------------------
--------------------------------------------------
----------------------
>Spintharus CU 00004288A
TGGaacattaTATTTTATGTTTGGAATTTGatcagctATAGTaGGAACAG
CTATAAGAGTTTTAATTCGAATAGAGTTAGGACAGCCTGGAAGATTTTTA
GGAGATGACCATCTTTATAATGTGGTGGTTACTGCTCATGCTTTTGTTAT
AATTTTTTTTATGGTGATACCTATTTTAATTGGAGGGTTTGGTAATTGGT
TAGTTCCTTTAATATTAGGGGCTCCTGACATAGCTTTTCCTCGAATAAAT
AATTTAAGATTTTGATTACTTCCTCCTTCATTATTATTATTATTCATTTC
TTCAATAGTAGATATGGGGGTGGGTTCTGGATGAACAATTTATCCCCCCC
TTTCTTCTTTGGAAGGTCATTTTAGAAGAAGAGTTGATTTTGCTATTTTT
TCTCTTCATTTGGCGGGGGCTTCTTCTATTATGGGGGCCATTAATTTTAT
TTCAACTATTTTAAATATACGGGTATATGGGATATCTATAGAAAAAATTT
CTTTATTTGTTTGATCTGTGTTAATTACTGCTGTTCTTTTACTTCTTTCT
TTGCCTGTTTTGGCAGGGGCTATTACTATATTATTAACAGATCGAAATTT
TAATACTTCTTTTTTTGatcctgcgggGggaggg----------------
--------------------------gtttataaaaatttttataaatac
aacctgctcaat-gaaaaatttttaatagctgcaa--tttctgtactaag
gtagcataatca-tttgttttttaattttaaactagaatgaaaggtaaaa
caaatc-atttctttattttt-tattttatttaaacttatactaaatata
aaaatata-tttttatacaaaaaagacgac-aagaccctattgaacttca
ctt---tagtttagct-ggggaagctaaataataaatattttattttaaa
tt---ttataaatgacccaaaatatttgattaattaatcaagttaccata
gggataacagcgc-aataaatttttaaagttcttatctaaaaatttgctt
acgacct-cgatgttg-aattagaaatctttatt---aagcaaaaataat
aaaagtaggtctgttcgacctttaaaattctacatgatc-----------
--------------------------------------------------
--------------------------------------------------
--------------------------------------------------
--------------------------------------------------
--------------------------------------------------
--------------------------------------------------
--------------------------------------------------
--------------------------------------------------
----------------------
>Spintharus CU 00782948
tggaacattatattttatgtttggaatttgatcagctatagtAGGAACAG
CTATaAGAGTTTTAATTCGAATAGAGTTAGGACAGCCtggaagattttta
ggaGATGACCATCTTTATAATGTGGTGGTTACtGCTcatGCTTTTGTTAT
AATTTTTTTTATGGTGATACCTATTTTAATTGGAGGGTTTGGTAATTGGT
TAGTTCCTTTAATATTAGGGGCTCCTGACATAGCTTTTCCTCGAATAAAT
AATTTAAGATTTTGATTACTTCCTCCtTCATTATTATTATTATTCATTTC
TTCAATAgTAGATATGGGGGTGGGTTCTGGATGAACAATTTATCCCCCCC
TTTCTTCTTTGGAAGGTCATTTTAGAAGAAGAGTTGATTTTGCTATTTTT
TCTCTTCATTTGGCGGGGGCTTCTTCTATTATGGGGGCCATTAATTTTAT
TTCAACTATTTTAAATATACGGGTATATGGGATATCTAtAGAAAAAATTT
CTTTATTTGTTTGAtcTgtGTTAATTactgCTGTTCTTTTACTTCTTTCT
TTGCCTGTTttggcagGggctaTTACTATATTATTAACAGATCGAaATTT
TAATACTTctttttttga--------------------------------
-------------------aaacattgtttataaaaatttttataaatac
aacctgctcaat-gaaaaatttttaatagctgcaa--tttctgtactaag
gtagcataatca-tttgttttttaattttaaactagaatgaaaggtaaaa
caaatc-atttctttattttt-tattttatttaaacttatactaaatata
aaaatata-tttttatacaaaaaagacgac-aagaccctattgaacttca
ctt---tagtttagct-ggggaagctaaataataaatattttattttaaa
tt---ttataaatgacccaaaatatttgattaattaatcaagttaccata
gggataacagcgc-aataaatttttaaagttcttatctaaaaatttgctt
acgacct-cgatgttg-aattagaaatctttatt---aagcaaaaataat
aaaagtaggtctgttcgacctttaaaattctacatgatctga--------
--------------------------------------------------
--------------------------------------------------
--------------------------------------------------
--------------------------------------------------
--------------------------------------------------
--------------------------------------------------
--------------------------------------------------
--------------------------------------------------
----------------------
>Spintharus CU 00782946
------------------------ggattgatCAgctatagTaggaacag
ctataagaGTttTAATTCGAATAGAGTTAGGACAGCcTggaagaTtttta
GGAGATGACCATCTTTATAATGTGGTGGTTACTGCTCATGCTTtTgTTAT
AATTTTTTTTATGGTGATACCTATtTTAATTGGAGGGTTTGGTAATTGGT
TAGTTCCTTTAATATTAGGGGCTCCTGaCaTAGCTTTTCCTcgaATAAAT
AATTTAagATTTtgaTTACTTCCTCCTTCATTATTATTATTATTCATTTC
TTCAATagtagataTGGGGgTGGGTTCTGGATGAACAATTtAtCCCCCCc
TTTCTTCTttGGAagGTcATTTtagaagaaGAGtTGattTTGCTAtTTtT
tCTCTTCATTtggcGGGgGCTtCTtCTATTAtGGGgGCCatTAATTTTaT
tTCAACTATTTTAAATATACggGTATATGGGATATCTATAGAAAAAATtT
CTtTATTTGTttGatcTGtGtTAAttactgcTGtTCtTTtACTTCTTTCT
TTGCCTGTTTTggcaggggctattACTAtattaTTaacAgATcGAAATTT
TaaTActtctttttttgatcctgcggggggaggggatcct----------
-------------------aaacattgtttataaaaatttttataaatac
aacctgctcaat-gaaaaatttttaatagctgcaa--tttctgtactaag
gtagcataatca-tttgttttttaattttaaactagaatgaaaggtaaaa
caaatc-atttctttattttt-tattttatttaaacttatactaaatata
aaaatata-tttttatacaaaaaagacgac-aagaccctattgaacttca
ctt---tagtttagct-ggggaagctaaataataaatattttattttaaa
tt---ttataaatgacccaaaatatttgattaattaatcaagttaccata
gggataacagcgc-aataaatttttaaagttcttatctaaaaatttgctt
acgacct-cgatgttg-aattagaaatctttatt---aagcaaaaataat
aaaagtaggtctgttcgacctttaaaattctacatgatctga--------
--------------------------------------------------
--------------------------------------------------
--------------------------------------------------
--------------------------------------------------
--------------------------------------------------
--------------------------------------------------
--------------------------------------------------
--------------------------------------------------
----------------------
>Spintharus CU 00004099A
TGGaacattaTATTTTATGTTTGGAATTTGATcagcTATAGTAGGAACaG
CTATAAGAGTTTTAATTCGAATAGAGTTAGGACAGCcTGgAagaTTTTTA
GGAGATGACCATCTTTATAATGTGGTGGTTACTGCTCATGCTTTTGTTAT
AATTTTTTTTATGGTGATACCTATTTTAATTGGAGGGTTTGGTAATTGGT
TAGTTCCTTTAATATTAGGGGCTCCTGACATAGCTTTTCCTCGAATAAAT
AATTTAAGATTTTGATTACTTCCTCCTTCATTATTATTATTATTCATTTC
TTCAATAGTAGATATGGGGGTGGGTTCTGGATGAACAATTTATCCCCCCC
TTTCTTCTTTGGAAGGTCATTTTAGAAGAAGAGTTGATTTTGCTATTTTT
TCTCTTCATTTGGCGGGGGCTTCTTCTATTATGGGGGCCATTAATTTTAT
TTCAACTATTTTAAATATACGGGTATATGGGATATCTATAGAAAAAATTT
CTTTATTTGTTTGATCTGTGTTAATTACTGCTGTTCTTTTACTTCTTTCT
TTGCCTGTTTTGGCaggggctatTACTATATTATTAACagaTCGAAATTT
TAATACTTCTTTTTTTGATCCTGCGGGGggaggggatcctATTTTATTTc
AACAtttgtTTtGAtttT--------------------------------
---ctgctcaat-gaaaaatttttaatagctgcaa--tttctgtactaag
gtagcataatca-tttgttttttaattttaaactagaatgaaaggtaaaa
caaatc-atttctttattttt-tattttatttaaacttatactaaatata
aaaatata-tttttatacaaaaaagacgac-aagaccctattgaacttca
ctt---tagtttagct-ggggaagctaaataataaatattttattttaaa
tt---ttataaatgacccaaaatatttgattaattaatcaagttaccata
gggataacagcgc-aataaatttttaaagttcttatctaaaaatttgctt
acgacct-cgatgttg-aattagaaatctttatt---aagcaaaaata--
--------------------------------------------------
--------------------------------------------------
--------------------------------------------------
--------------------------------------------------
--------------------------------------------------
--------------------------------------------------
--------------------------------------------------
--------------------------------------------------
--------------------------------------------------
----------------------
>Spintharus CU 00004173A
TGgaacattatatTTTATGTTTGGAATTTgatcagctATAGTaGgaacag
CTATAAGAGTTTTAATTCGAATAGAGTTAGGACAGCCTGGAAGATTTTTA
GGAGATGACCATCTTTATAATGTGGTGGTTACTGCTCATGCTTTTGTTAT
AATTTTTTTTATGGTGATACCTATTTTAATTGGAGGGTTTGGTAATTGGT
TAGTTCCTTTAATATTAGGGGCTCCTGACATAGCTTTTCCTCGAATAAAT
AATTTAAGATTTTGATTACTTCCTCCTTCATTATTATTATTATTCATTTC
TTCAATAGTAGATATGGGGGTGGGTTCTGGATGAACAATTTATCCCCCCC
TTTCTTCTTTGGAAGGTCATTTTAGAAGAAGAGTTGATTTTGCTATTTTT
TCTCTTCATTTGGCGGGGGCTTCTTCTATTATGGGGGCCATTAATTTTAT
TTCAACTATTTTAAATATACGGGTATATGGGATATCTATAGAAAAAATTT
CTTTATTTGTTTGATCTGTGTTAATTACTGCTGTTCTTTTACTTCTTTCT
TTGCCTGTTTTGGCaggggctattactaTATTATtaacagat--------
--------------------------------------------------
------------------------ttgtttataaaaatttttataaatac
aacctgctcaat-gaaaaatttttaatagctgcaa--tttctgtactaag
gtagcataatca-tttgttttttaattttaaactagaatgaaaggtaaaa
caaatc-atttctttattttt-tattttatttaaacttatactaaatata
aaaatata-tttttatacaaaaaagacgac-aagaccctattgaacttca
ctt---tagtttagct-ggggaagctaaataataaatattttattttaaa
tt---ttataaatgacccaaaatatttgattaattaatcaagttaccata
gggataacagcgc-aataaatttttaaagttcttatctaaaaatttgctt
acgacct-cgatgttg-aattagaaatctttatt---aagcaaaaataat
aaaagtaggtctgttcgacctttaaaattctacatgat------------
--------------------------------------------------
--------------------------------------------------
--------------------------------------------------
--------------------------------------------------
--------------------------------------------------
--------------------------------------------------
--------------------------------------------------
--------------------------------------------------
----------------------
>Spintharus CU 00004741A
--------------TtatgttTGGAatttgatcagCTATAGTAgGAACAG
CTATaaGAGTTTTAATTCGAATAGAGTTAGGACAGCCTGgAAGATTTTTA
GGAGATGACCATCTtTATAATGTGGTGGTTACTGCTCATGCTTTTGTTAT
AATTTTTTTTATGGTGATACCTATTTTAATTGGAGGGTTTGGTAATTGGT
TAGTTCCTTTAATATTAGgGGCTCCTGACATAGCTTTTCCTCGAATAAAT
AATTtAAGATTTTGATTACTTCCTCCTTCATTATTATTATtATTCATTTC
TTCaATagTAGATATGGggGTGGgTTCTGGATGAACAATTTATCCCCCCC
TTTCTTCTTtGGAAGgTCATTTTAGAAGAaGAGTTGATTTTGCTATTTTT
TCTCTTCATTTGGCGGGGGCTTCTTCTATTATGGGGgCCATTAATTTTAT
TTCAaCTATTTTAAATATACGggTATATGGGATATCTATaGAAAAAATtT
CTTTATTTGTTtGATCTGTGTtAATTACTGCTGTTCTTTTACTTCTTTCT
tTGCCTGTTTTggcaggggctATtACTATATTATTAACAGATCGAAATtt
taatacttctttttttgatcctgcggggggaggggatcctattttatttc
aacatttgttttgatttt------------------------------ac
aacctgctcaat-gaaaaatttttaatagctgcaa--tttctgtactaag
gtagcataatca-tttgttttttaattttaaactagaatgaaaggtaaaa
caaatc-atttctttattttt-tattttatttaaacttatactaaatata
aaaatata-tttttatacaaaaaagacgac-aagaccctattgaacttca
ctt---tagtttagct-ggggaagctaaataataaatattttattttaaa
tt---ttataaatgacccaaaatatttgattaattaatcaagttaccata
gggataacagcgc-aataaatttttaaagttcttatctaaaaatttgctt
acgacct-cgatgttg-aattagaaatctttatt---aagcaaaaata--
--------------------------------------------------
--------------------------------------------------
--------------------------------------------------
--------------------------------------------------
--------------------------------------------------
--------------------------------------------------
--------------------------------------------------
--------------------------------------------------
--------------------------------------------------
----------------------
>Spintharus CU 00004621A
--------------------TTGGAATTTgatcaGCTATAGTAGGAACAG
CTATAAGAGTTTTAATTCGAATAGAGTTAGGACAGCCTGGAAGATTTTTA
GGAGATGACCATCTTTATAATGTGGTGGTTACTGCTCATGCTTTTGTTAT
AATTTTTTTTATGGTGATACCTATTTTAATTGGAGGGTTTGGTAATTGGT
TAGTTCCTTTAATATTAGGGGCTCCTGACATAGCTTTTCCTCGAATAAAT
AATTTAAGATTTTGATTACTTCCTCCTTCATTATTATTATTATTCATTTC
TTCAATAGTAGATATGGGGGTGGGTTCTGGATGAACAATTTATCCCCCCC
TTTCTTCTTTGGAAGGTCATTTTAGAAGAAGAGTTGATTTTGCTATTTTT
TCTCTTCATTTGGCGGGGGCTTCTTCTATTATGGGGGCCATTAATTTTAT
TTCAACTATTTTAAATATACGGGTATATGGGATATCTATAGAAAAAATTT
CTTTATTTGTTTGATCTGTGTTAATTACTGCTGTTCTTTTACTTCTTTCT
TTGCCTGTTTTGGCAGGGGCTATTACTATATTATTAACAGATCGAAATTT
TAATACTTCTTTTTTtgatccTGcggGGggaggggatcctattttatttc
aacatttgttttgatttt--------------------------------
-acctgctcaat-gaaaaatttttaatagctgcaa--tttctgtactaag
gtagcataatca-tttgttttttaattttaaactagaatgaaaggtaaaa
caaatc-atttctttattttt-tattttatttaaacttatactaaatata
aaaatata-tttttatacaaaaaagacgac-aagaccctattgaacttca
ctt---tagtttagct-ggggaagctaaataataaatattttattttaaa
tt---ttataaatgacccaaaatatttgattaattaatcaagttaccata
gggataacagcgc-aataaatttttaaagttcttatctaaaaatttgctt
acgacct-cgatgttg-aattagaaatctttatt---aagcaaaaataat
aaaa----------------------------------------------
--------------------------------------------------
--------------------------------------------------
--------------------------------------------------
--------------------------------------------------
--------------------------------------------------
--------------------------------------------------
--------------------------------------------------
--------------------------------------------------
----------------------
>Spintharus CU 00004604A
tggaacattatatTTTATGTTTGGAATTTgatcaGCTATAgtaGGAACAG
CTATAAGAGTTTTAATTCGAATAGAGTTAGGACAGCCTGGAAGATTTTTA
GGAGATGACCATCTTTATAATGTGGTGGTTACTGCTCATGCTTTTGTTAT
AATTTTTTTTATGGTGATACCTATTTTAATTGGAGGGTTTGGTAATTGGT
TAGTTCCTTTAATATTAGGGGCTCCTGACATAGCTTTTCCTCGAATAAAT
AATTTAAGATTTTGATTACTTCCTCCTTCATTATTATTATTATTCATTTC
TTCAATAGTAGATATGGGGGTGGGTTCTGGATGAACAATTTATCCCCCCC
TTTCTTCTTTGGAAGGTCATTTTAGAAGAAGAGTTGATTTTGCTATTTTT
TCTCTTCATTTGGCGGGGGCTTCTTCTATTATGGGGGCCATTAATTTTAT
TTCAACTATTTTAAATATACGGGTATATGGGATATCTATAGAAAAAATTT
CTTTATTTGTTTGATCTGTGTTAATTACTGCTGTTCTTTTACTTCTTTCT
TTGCCTGTTTTGgCaggggctatTACTATATTATTaACAGATCGAAATTT
TAaTACTTcttt--------------------------------------
--------------------------------------------------
--actgctcaat-gaaaaatttttaatagctgcaa--tttctgtactaag
gtagcataatca-tttgttttttaattttaaactagaatgaaaggtaaaa
caaatc-atttctttattttt-tattttatttaaacttatactaaatata
aaaatata-tttttatacaaaaaagacgac-aagaccctattgaacttca
ctt---tagtttagct-ggggaagctaaataataaatattttattttaaa
tt---ttataaatgacccaaaatatttgattaattaatcaagttaccata
gggataacagcgc-aataaatttttaaagttcttatctaaaaatttgctt
acgacct-cgatgttg-aattagaaatctttatt---aagcaaaaataat
aaaagtaggtctgttcgacctttaaaattctacatgatct----------
--------------------------------------------------
--------------------------------------------------
--------------------------------------------------
--------------------------------------------------
--------------------------------------------------
--------------------------------------------------
--------------------------------------------------
--------------------------------------------------
----------------------
>Spintharus CU 00005540A
--------------------------------CagCTATAGTAGGAACAG
CTATAAGAGTTTTAATTCGAATAGAGTTAGGACAGCCTGGAAGATTTTTA
GGAGATGACCATCTTTATAATGTGGTGGTTACTGCTCATGCTTTTGTTAT
AATTTTTTTTATGGTGATACCTATTTTAATTGGAGGGTTTGGTAATTGGT
TAGTTCCTTTAATATTAGGGGCTCCTGACATAGCTTTTCCTCGAATAAAT
AATTTAAGATTTTGATTACTTCCTCCTTCATTATTATTATTATTCATTTC
TTCAATAGTAGATATGGGGGTGGGTTCTGGATGAACAATTTATCCCCCCC
TTTCTTCTTTGGAAGGTCATTTTAGAAGAAGAGTTGATTTTGCTATTTTT
TCTCTTCATTTGGCGGGGGCTTCTTCTATTATGGGGGCCATTAATTTTAT
TTCAACTATTTTAAATATACGGGTATATGGGATATCTATAGAAAAAATTT
CTTTATTTGTTTGATCTGTGTTAATTACTGCTGTTCTTTTACTTCTTTCT
TTGCCTGTTTTGGCAggGGCTATTACTATATTATTAACagatcGAAATTT
TAATACTTCTTTTTTtgatcctgcgGG-----------------------
------------------------ttgtttataaaaatttttataaatac
aacctgctcaat-gaaaaatttttaatagctgcaa--tttctgtactaag
gtagcataatca-tttgttttttaattttaaactagaatgaaaggtaaaa
caaatc-atttctttattttt-tattttatttaaacttatactaaatata
aaaatata-tttttatacaaaaaagacgac-aagaccctattgaacttca
ctt---tagtttagct-ggggaagctaaataataaatattttattttaaa
tt---ttataaatgacccaaaatatttgattaattaatcaagttaccata
gggataacagcgc-aataaatttttaaagttcttatctaaaaatttgctt
acgacct-cgatgttg-aattagaaatctttatt---aagcaaaaataat
aaaagtaggtc---------------------------------------
--------------------------------------------------
--------------------------------------------------
--------------------------------------------------
--------------------------------------------------
--------------------------------------------------
--------------------------------------------------
--------------------------------------------------
--------------------------------------------------
----------------------
>Spintharus CU 00004710A
--------------------TTGGAATTTGATcagCTATAGTAGGAACAG
CTATAAGAGTTTTAATTCGAATAGAGTTAGGACAGCCTGGAAGATTTTTA
GGAGATGACCATCTTTATAATGTGGTGGTTACTGCTCATGCTTTTGTTAT
AATTTTTTTTATGGTGATACCTATTTTAATTGGAGGGTTTGGTAATTGGT
TAGTTCCTTTAATATTAGGGGCTCCTGACATAGCTTTTCCTCGAATAAAT
AATTTAAGATTTTGATTACTTCCTCCTTCATTATTATTATTATTCATTTC
TTCAATAGTAGATATGGGGGTGGGTTCTGGATGAACAATTTATCCCCCCC
TTTCTTCTTTGGAAGGTCATTTTAGAAGAAGAGTTGATTTTGCTATTTTT
TCTCTTCATTTGGCGGGGGCTTCTTCTATTATGGGGGCCATTAATTTTAT
TTCAACTATTTTAAATATACGGGTATATGGGATATCTATAGAAAAAATTT
CTTTATTTGTTTGATCTGTGTTAATTACTGCTGTTCTTTTACTTCTTTCT
TTGCCTGTTTTGGCAGGGGCTATTACTATATTATTAACAGATCGAAATTT
TAATACTTCTTTTTTTGATCCtgcgGGGg---------------------
--------------------------------------------------
-acctgctcaat-gaaaaatttttaatagctgcaa--tttctgtactaag
gtagcataatca-tttgttttttaattttaaactagaatgaaaggtaaaa
caaatc-atttctttattttt-tattttatttaaacttatactaaatata
aaaatata-tttttatacaaaaaagacgac-aagaccctattgaacttca
ctt---tagtttagct-ggggaagctaaataataaatattttattttaaa
tt---ttataaatgacccaaaatatttgattaattaatcaagttaccata
gggataacagcgc-aataaatttttaaagttcttatctaaaaatttgctt
acgacct-cgatgttg-aattagaaatctttatt---aagcaaaaata--
--------------------------------------------------
--------------------------------------------------
--------------------------------------------------
--------------------------------------------------
--------------------------------------------------
--------------------------------------------------
--------------------------------------------------
--------------------------------------------------
--------------------------------------------------
----------------------
>Spintharus DR 00785744
TGGTAcatTATATTTTATATTTGGTATTTGATCAGCTATAGTAGGAACAG
CTATaAGAGTTTTAATTCGAATGGAGTTAGGGCAACCTGGTAGATTTTTA
GGGGATGACCATTTGTATAATGTAATAGTTACTGCTCATGCTTTTGTTAT
AATTTTTTTTATAGTAATACCAATTTTAATTGGAGGATTTGGAAATTGGT
TAGTTCCTTTAATATTAGGGGCACCTGATATAGCTTTTCCTCGAATAAAT
AATTTAAGATTTTGGTTACTTCCTCCTTCATTATTATTATTATTTATTTC
TTCTATAGTAGATATAGGGGTAGGTTCTGGATGAACTGTTTATCCTCCCC
TTTCTTCCTTGGAAGGACATTTTAGAAGAAGAGTTGATTTTGCTATTTTT
TCTCTTCATTTAGCAGGGGCTTCTTCTATTATAGGAGCTATTAATTTTAT
TTCAACTATTTTAAATATACGTTTATATGGAATGTCTATAGAAAAAATTT
CTTTATTTGTTTGATCAGTATTGATTACTGCTGTTCTTTTACTTCTTTCT
TTACCTGTTTTAGCAGGAGCTATTACTATATTGTTAACGGATCGAAATTT
TAACACTTCTTTTTTTGACCCTGctggagggGgggatccTATTTTATTTC
AACATTTATtttgatttt-aaacattgtttat-ataattattataaatat
aacctgctcaat-gaaaaaatttaaatagctgcaa--attttgtactaag
gtagcataatca-tttgttttttaattttaaactagaatgaaaggtaaaa
caaatc-atttctttatttta-tattttattttaacttatattaaatata
aaaatata-ttttttaaaaaaaaagacgac-aagaccctattgaacttta
ctt---tagtttagct-ggggaagctaaataataaatattttattacaaa
tt---ttataaatgacccaaaacatttgattaattaatcaagttaccata
gggataacagcgc-aataaatttttaaagttcttatataaaaatttgctt
acgacct-cgatgttg-aattagaaatctttatt---aagcaaaaataat
gaaagtaggtctgttcgacctttaaaattctacatgatctga--------
--------ggtcgac-aaataaatgtgagataaagaaaaagccagaaggc
g-agagaggttccgtccctcgacactcgg-caccg-ga--ctctt-ccct
---gcgctct-catcccctcgcgcggctcggcggagaactggaatgca--
--tccactcatctcc-tgctcgaccggcgtggc-tggggccgcgcttctc
---gtgag--tctcgattcgtcgagtaggacaggatcctgRtgaatttga
gccggcggacacatcgtccggtgcggccaagtgaaggcgaaccttctatg
caagtctcatccgaccctcagacaggcgaagccccgggtagtacccgagg
ctgcaatgcgcgttcaaaaaatcagtgctcaatgtgtcctgcaattcaca
ccaagtctcggagctggctgc-
>Spintharus DR 00785768
TGGTAcatTATATTTTATATTTGGTATTTGATCAGCTATAGTAGGAACAG
CTATAAGAGTTTTAATTCGAATGGAGTTAGGGCAACCTGGTAGATTTTTA
GGGGATGACCATTTGTATAATGTAATAGTTACTGCTCATGCTTTTGTTAT
AATTTTTTTTATAGTAATACCAATTTTAATTGGAGGATTTGGAAATTGGT
TAGTTCCTTTAATATTAGGGGCACCTGATATAGCTTTTCCTCGAATAAAT
AATTTAAGATTTTGGTTACTTCCTCCTTCATTATTATTATTATTTATTTC
TTCTATAGTAGATATAGGGGTAGGTTCTGGATGAACTGTTTATCCTCCCC
TTTCTTCCTTGGAAGGACATTTTAGAAGAAGAGTTGATTTTGCTATTTTT
TCTCTTCATTTAGCAGGGGCTTCTTCTATTATAGGAGCTATTAATTTTAT
TTCAACTATTTTAAATATACGTTTATATGGAATGTCTATAGAAAAAATTT
CTTTATTTGTTTGATCAGTATTGATTACTGCTGTTCTTTTACTTCTTTCT
TTACCTGTTTTAGCAGGAGCTATTACTATATTGTTAACGGATCGAAATTT
TAACACTTCTTTTTTTGACCCTGCTggaggGGGggatccTATTTTATTTC
AACATTTATTTTGATTTT-aaacattgtttat-ataattattataaatat
aacctgctcaat-gaaaaaatttaaatagctgcaa--attttgtactaag
gtagcataatca-tttgttttttaattttaaactagaatgaaaggtaaaa
caaatc-atttctttatttta-tattttattttaacttatattaaatata
aaaatata-ttttttaaaaaaaaagacgac-aagaccctattgaacttta
ctt---tagtttagct-ggggaagctaaataataaatattttattacaaa
tt---ttataaatgacccaaaacatttgattaattaatcaagttaccata
gggataacagcgc-aataaatttttaaagttcttatataaaaatttgctt
acgacct-cgatgttg-aattagaaatctttatt---aagcaaaaataat
gaaagtaggtctgttcgacctttaaaattctacatgatctga--------
--------ggtcgac-aaataaatgtgagataaagaaaaagccagaaggc
g-agagaggttccgtccctcgacactcgg-caccg-ga--ctctt-ccct
---gcgctct-catcccctcgcgcggctcggcggagaactggaatgca--
--tccactcatctcc-tgctcgaccggcgtggc-tggggccgcgcttctc
---gtgag--tctcgattcgtcgagtaggacaggatcctggtgaatttga
gccggcggacacatcgtccggtgcggccaagtgaaggcgaaccttctatg
caagtctcatccgaccctcagacaggcgaagccccgggtagtacccgagg
ctgcaatgcgcgttcaaaaaatcagtgctcaatgtgtcctgcaattcaca
ccaagtctcggagctggctgc-
>Spintharus DR 00785670
------------------ATTTGGTATTTGATCAGCTATAGTAGGAACAG
CTATAAGAGTTTTAATTCGAATGGAGTTAGGGCAACCTGGTAGATTTTTA
GGGGATGACCATTTGTATAATGTAATAGTTACTGCTCATGCTTTTGTTAT
AATTTTTTTTATAGTAATACCAATTTTAATTGGGGGATTTGGAAATTGGT
TAGTTCCTTTAATATTAGGGGCACCTGATATAGCTTTTCCTCGAATAAAT
AATTTAAGATTTTGGTTACTTCCTCCTTCATTATTATTATTATTTATTTC
TTCTATAGTAGATATAGGGGTAGGTTCTGGATGAACTGTTTATCCCCCCC
TTTCTTCCTTGGAAGGACATTTTAGAAGAAGAGTTGATTTTGCTATTTTT
TCTCTTCATTTAGCAGGGGCTTCTTCTATTATAGGAGCTATTAATTTTAT
TTCAACTATTTTAAATATACGTTTATATGGGATGTCTATAGAAAAAATTT
CTTTATTTGTTTGATCAGTATTGATTACTGCTGTTCTTTTACTTCTTTCT
TTACCTGTTTTAGCAGGAGCTATTACTATATTGTTAACGGATCGAAATTT
TAACACTTCTTTTTTTGACCCTGCTggaggGGGGGAtcCTATTTTATTTC
AACATTTATTTtgatTTT-aaacattgtttat-ataattattataaatat
aacctgctcaat-gaaaaaatttaaatagctgcaa--attttgtactaag
gtagcataatca-tttgttttttaattttaaactagaatgaaaggtaaaa
caaatc-atttctttatttta-tattttattttaacttatattaaatata
aaaatata-ttttttaaaaaaaaagacgac-aagaccctattgaacttta
ctt---tagtttagct-ggggaagctaaataataaatattttattacaaa
tt---ttataaatgacccaagacatttgattaattaatcaagttaccata
gggataacagcgc-aataaatttttaaagttcttatataaaaatttgctt
acgacct-cgatgttg-aattagaaatctttatt---aagcaaaaataat
gaaagtaggtctgttcgacctttaaaattctacatgatctga--------
--------ggtcgac-aaataaatgtgagataaagaaaaagccagaaggc
g-agagaggttccgtccctcgacactcgg-caccg-ga--ctctt-ccct
---gcgctct-catcccctcgcgcggctcggcggagaactggaatgca--
--tccactcatctcc-tgctcgaccggcgtggc-tggggccgcgcttctc
---gtgag--tctcgattcgtcgagtaggacaggatcctgatgaatttga
gccggcggacacatcgtccggtgcggccaagtgaaggcgaaccttctatg
caagtctcatccgaccctcagacaggcgaagccccgggtagtacccgagg
ctgcaatgcgcgttcaaaaaatcagtgctcaatgtgtcctgcaattcaca
ccaagtctcggagctggctgc-
>Spintharus DR 00784899
TGGTAcatTATATTTTATATTTGGTATTTGATCAGCTATAGTAGGAACAG
CTATAAGAGTTTTAATTCGAATGGAGTTAGGGCAACCTGGTAGATTTTTA
GGGGATGACCATTTGTATAATGTAATAGTTACTGCTCATGCTTTTGTTAT
AATTTTTTTTATAGTAATACCAATTTTAATTGGGGGATTTGGAAATTGGT
TAGTTCCTTTAATATTAGGGGCACCTGATATAGCTTTTCCTCGAATAAAT
AATTTAAGATTTTGGTTACTTCCTCCTTCATTATTATTATTATTTATTTC
TTCTATAGTAGATATAGGGGTAGGTTCTGGATGAACTGTTTATCCTCCCC
TTTCTTCCTTGGAAGGACATTTTAGAAGAAGAGTTGATTTTGCTATTTTT
TCTCTTCATTTAGCAGGGGCTTCTTCTATTATAGGAGCTATTAATTTTAT
TTCAACTATTTTAAATATACGTTTATATGGAATGTCTATAGAAAAAATTT
CTTTATTTGTTTGATCAGTATTGATTACTGCTGTTCTTTTACTTCTTTCT
TTACCTGTTTTAGCAGGAGCTATTACTATATTGTTAACGGATCGAAATTT
TAACACTTCTTTTTTTGACCCTGCTGGaggGGGGGATCCTATTTTATTTC
AACATTTATTTTGAttTT-aaacattgtttat-ataattattataaatat
aacctgctcaat-gaaaaaatttaaatagctgcaa--attttgtactaag
gtagcataatca-tttgttttttaattttaaactagaatgaaaggtaaaa
caaatc-atttctttatttta-tattttattttaacttatattaaatata
aaaatata-tttttaaaaaaaaaagacgac-aagaccctattgaacttta
ctt---tagtttagct-ggggaagctaaataataaatattttattacaaa
tt---ttataaatgacccaaaacatttgattaattaatcaagttaccata
gggataacagcgc-aataaatttttaaagttcttatataaaaatttgctt
acgacct-cgatgttg-aattagaaatctttatt---aagcaaaaataat
gaaagtaggtctgttcgacctttaaaattctacatgatctga--------
--------------------------------------------------
--------------------------------------------------
--------------------------------------------------
--------------------------------------------------
--------------------------------------------------
--------------------------------------------------
--------------------------------------------------
--------------------------------------------------
----------------------
>Spintharus DR 00785738
TGGTAcatTATATTTTATATTTGGTATTTGATCAGCTATAGTAGGAACAG
CTATAAGAGTTTTAATTCGAATGGAGTTAGGGCAACCTGGTAGATTTTTA
GGGGATGACCATTTGTATAATGTAATAGTTACTGCTCATGCTTTTGTTAT
AATTTTTTTTATAGTAATACCAATTTTAATTGGAGGATTTGGAAATTGGT
TAGTTCCTTTAATATTAGGGGCACCTGATATAGCTTTTCCTCGAATAAAT
AATTTAAGATTTTGGTTACTTCCTCCTTCATTATTATTATTATTTATTTC
TTCTATAGTAGATATAGGGGTAGGTTCTGGATGAACTGTTTATCCTCCCC
TTTCTTCCTTGGAAGGACATTTTAGAAGAAGAGTTGATTTTGCTATTTTT
TCTCTTCATTTAGCAGGGGCTTCTTCTATTATAGGAGCTATTAATTTTAT
TTCAACTATTTTAAATATACGTTTATATGGAATGTCTATAGAAAAAATTT
CTTTATTTGTTTGATCAGTATTGATTACTGCTGTTCTTTTACTTCTTTCT
TTACCTGTTTTAGCAGGAGCTATTACTATATTGTTAACGGATCGAAATTT
TAACACTTCTTTTTTTGACCCTGCTGGaggGGGGGATCCTATTTTATTTC
AACATTTATTTTGAttTT-aaacattgtttat-ataattattataaatat
aacctgctcaat-gaaaaaatttaaatagctgcaa--attttgtactaag
gtagcataatca-tttgttttttaattttaaactagaatgaaaggtaaaa
caaatc-atttctttatttta-tattttattttaacttatattaaatata
aaaatata-ttttttaaaaaaaaagacgac-aagaccctattgaacttta
ctt---tagtttagct-ggggaagctaaataataaatattttattacaaa
tt---ttataaatgacccaaaacatttgattaattaatcaagttaccata
gggataacagcgc-aataaatttttaaagttcttatataaaaatttgctt
acgacct-cgatgttg-aattagaaatctttatt---aagcaaaaataat
gaaagtaggtctgttcgacctttaaaattctacatgatctga--------
--------------------------------------------------
--------------------------------------------------
--------------------------------------------------
--------------------------------------------------
--------------------------------------------------
--------------------------------------------------
--------------------------------------------------
--------------------------------------------------
----------------------
>Spintharus DR 00785127
--------------------TTGGTATTTGATCAGCTATAGTAGGAACAG
CTATaAGAGTTTTAATTCGAATGGAGTTAGGGCAACCTGGTAGATTTTTA
GGGGATGACCATTTGTATAATGTAATAGTTACTGCTCATGCTTTTGTTAT
AATTTTTTTTATAGTAATACCAATTTTAATTGGAGGATTTGGAAATTGGT
TAGTTCCTTTAATATTAGGGGCACCTGATATAGCTTTTCCTCGAATAAAT
AATTTAAGATTTTGGTTACTTCCTCCTTCATTATTATTATTATTTATTTC
TTCTATAGTAGATATAGGGGTAGGTTCTGGATGAACTGTTTATCCTCCCC
TTTCTTCCTTGGAAGGACATTTTAGAAGAAGAGTTGATTTTGCTATTTTT
TCTCTTCATTTAGCAGGGGCTTCTTCTATTATAGGAGCTATTAATTTTAT
TTCAACTATTTTAAATATACGTTTATATGGAATGTCTATAGAAAAAATTT
CTTTATTTGTTTGATCAGTATTGATTACTGCTGTTCTTTTACTTCTTTCT
TTACCTGTTTTAGCAGGAGCTATTACTATATTGTTAACGGATCGAAATTT
TAACACTTCTTTTTTTGACCCTGCTGGaggGGGggatccTATTTTATTTC
AACATTTATTTTGattTT-aaacattgtttat-ataattattataaatat
aacctgctcaat-gaaaaaatttaaatagctgcaa--attttgtactaag
gtagcataatca-tttgttttttaattttaaactagaatgaaaggtaaaa
caaatc-atttctttatttta-tattttattttaacttatattaaatata
aaaatata-ttttttaaaaaaaaagacgac-aagaccctattgaacttta
ctt---tagtttagct-ggggaagctaaataataaatattttattacaaa
tt---ttataaatgacccaaaacatttgattaattaatcaagttaccata
gggataacagcgc-aataaatttttaaagttcttatataaaaatttgctt
acgacct-cgatgttg-aattagaaatctttatt---aagcaaaaataat
gaaagtaggtctgttcgacctttaaaattctacatgatctga--------
--------------------------------------------------
--------------------------------------------------
--------------------------------------------------
--------------------------------------------------
--------------------------------------------------
--------------------------------------------------
--------------------------------------------------
--------------------------------------------------
----------------------
>Spintharus DR 00784667
---------------------------TTGATCAGCTATAGTAGGAACAG
CTATAAGAGTTTTAATTCGAATGGAGTTAGGGCAACCTGGTAGATTTTTA
GGGGATGACCATTTGTATAATGTAATAGTTACTGCTCATGCTTTTGTTAT
AATTTTTTTTATAGTAATACCAATTTTAATTGGAGGATTTGGAAATTGGT
TAGTTCCTTTAATATTAGGGGCACCTGATATAGCTTTTCCTCGAATAAAT
AATTTAAGATTTTGGTTACTTCCTCCTTCATTATTATTATTATTTATTTC
TTCTATAGTAGATATAGGGGTAGGTTCTGGATGAACTGTTTATCCTCCCC
TTTCTTCCTTGGAAGGACATTTTAGAAGAAGAGTTGATTTTGCTATTTTT
TCTCTTCATTTAGCAGGGGCTTCTTCTATTATAGGAGCTATTAATTTTAT
TTCAACTATTTTAAATATACGTTTATATGGAATGTCTATAGAAAAAATTT
CTTTATTTGTTTGATCAGTATTGATTACTGCTGTTCTTTTACTTCTTTCT
TTACCTGTTTTAGCAGGAGCTATTACTATATTGTTAACGGATCGAAATTT
TAACACTTCTTTTTTTGACCCTGCTGgaggGGGGGATCCTATTTTATTTC
AACATTTATTTTGAttTT-aaacattgtttat-ataattattataaatat
aacctgctcaat-gaaaaaatttaaatagctgcaa--attttgtactaag
gtagcataatca-tttgttttttaattttaaactagaatgaaaggtaaaa
caaatc-atttctttatttta-tattttattttaacttatattaaatata
aaaatata-ttttttaaaaaaaaagacgac-aagaccctattgaacttta
ctt---tagtttagct-ggggaagctaaataataaatattttattacaaa
tt---ttataaatgacccaaaacatttgattaattaatcaagttaccata
gggataacagcgc-aataaatttttaaagttcttatataaaaatttgctt
acgacct-cgatgttg-aattagaaatctttatt---aagcaaaaataat
gaaagtaggtctgttcgacctttaaaattctacatgatctga--------
--------------------------------------------------
--------------------------------------------------
--------------------------------------------------
--------------------------------------------------
--------------------------------------------------
--------------------------------------------------
--------------------------------------------------
--------------------------------------------------
----------------------
>Spintharus DR 00785388
TGGTAcatTATATTTTATATTTGGTATTTGATCAGCTATAGTAGGAACAG
CTATAAGAGTTTTAATTCGAATGGAGTTAGGGCAACCTGGTAGATTTTTA
GGGGATGACCATTTGTATAATGTAATAGTTACTGCTCATGCTTTTGTTAT
AATTTTTTTTATAGTAATACCAATTTTAATTGGAGGATTTGGAAATTGGT
TAGTTCCTTTAATATTAGGGGCACCTGATATAGCTTTTCCTCGAATAAAT
AATTTAAGATTTTGGTTACTTCCTCCTTCATTATTATTATTATTTATTTC
TTCTATAGTAGATATAGGGGTAGGTTCTGGATGAACTGTTTATCCTCCCC
TTTCTTCCTTGGAAGGACATTTTAGAAGAAGAGTTGATTTTGCTATTTTT
TCTCTTCATTTAGCAGGGGCTTCTTCTATTATAGGAGCTATTAATTTTAT
TTCAACTATTTTAAATATACGTTTATATGGAATGTCTATAGAAAAAATTT
CTTTATTTGTTTGATCAGTATTGATTACTGCTGTTCTTTTACTTCTTTCT
TTACCTGTTTTAGCAGGAGCTATTACTATATTGTTAACGGATCGAAATTT
TAACACTTCTTTTTTTGACCCTGCTGGagggGGggatccT----------
-------------------aaacattgtttat-ataattattataaatat
aacctgctcaat-gaaaaaatttaaatagctgcaa--attttgtactaag
gtagcataatca-tttgttttttaattttaaactagaatgaaaggtaaaa
caaatc-atttctttatttta-tattttattttaacttatattaaatata
aaaatata-ttttttaaaaaaaaagacgac-aagaccctattgaacttta
ctt---tagtttagct-ggggaagctaaataataaatattttattacaaa
tt---ttataaatgacccaaaacatttgattaattaatcaagttaccata
gggataacagcgc-aataaatttttaaagttcttatataaaaatttgctt
acgacct-cgatgttg-aattagaaatctttatt---aagcaaaaataat
gaaagtaggtctgttcgacctttaaaattctacatgatctga--------
--------------------------------------------------
--------------------------------------------------
--------------------------------------------------
--------------------------------------------------
--------------------------------------------------
--------------------------------------------------
--------------------------------------------------
--------------------------------------------------
----------------------
>Spintharus DR 00785583
tggtacatTATATTTTATATTTGGTATTTgatcaGCTATAGTAGGAACAG
CTATAAGAGTTTTAATTCGAATGGAGTTAGGGCAACCTGGTAGATTTTTA
GGGGATGACCATTTGTATAATGTAATAGTTACTGCTCATGCTTTTGTTAT
AATTTTTTTTATAGTAATACCAATTTTAATTGGAGGATTTGGAAATTGGT
TAGTTCCTTTAATATTAGGGGCACCTGATATAGCTTTTCCTCGAATAAAT
AATTTAAGATTTTGGTTACTTCCTCCTTCATTATTATTATTATTTATTTC
TTCTATAGTAGATATAGGGGTAGGTTCTGGATGAACTGTTTATCCTCCCC
TTTCTTCCTTGGAAGGACATTTTAGAAGAAGAGTTGATTTTGCTATTTTT
TCTCTTCATTTAGCAGGGGCTTCTTCTATTATAGGAGCTATTAATTTTAT
TTCAACTATTTTAAATATACGTTTATATGGAATGTCTATAGAAAAAATTT
CTTTATTTGTTTGATCAGTATTGATTACTGCTGTTCTTTTACTTCTTTCT
TTACCTGTTTTAGCAGGAGCTATTACTATATTGTTAACGGATCGAAATTT
TAACACTTCTTTTTTTGACCCTGCTggagggGGg----------------
-------------------aaacattgtttat-ataattattataaatat
aacctgctcaat-gaaaaaatttaaatagctgcaa--attttgtactaag
gtagcataatca-tttgttttttaattttaaactagaatgaaaggtaaaa
caaatc-atttctttatttta-tattttattttaacttatattaaatata
aaaatata-ttttttaaaaaaaaagacgac-aagaccctattgaacttta
ctt---tagtttagct-ggggaagctaaataataaatattttattacaaa
tt---ttataaatgacccaaaacatttgattaattaatcaagttaccata
gggataacagcgc-aataaatttttaaagttcttatataaaaatttgctt
acgacct-cgatgttg-aattagaaatctttatt---aagcaaaaataat
gaaagtaggtctgttcgacctttaaaattctacatgatctga--------
--------------------------------------------------
--------------------------------------------------
--------------------------------------------------
--------------------------------------------------
--------------------------------------------------
--------------------------------------------------
--------------------------------------------------
--------------------------------------------------
----------------------
>Spintharus DR 00786969
TGGtacatTATATTTTATATTTGGTATTTGATCAGCTATAGTAGGAACAG
CTATAAGAGTTTTAATTCGAATAGAGTTAGGGCAACCTGGTagATTTTTA
GGGGaTGATCATTTGTATAATGTAGTAGTTACTGCTCATGCTTTTGTTAT
AATTTTTTTTATAGTGATACCAATTTTAATTGGGGGATTTGGAAATTGGT
TAGTTCCTTTAATATTAGGAGCACCTGATATAGCTTTTCCTCGAATAAAT
AATTTGAGATTTTGATTACTTCCTCCTTCATTATTATTATTATTTATTTC
TTCCATAGTAGATATAGGGGTAGGTTCTGGATGAACTGTTTATCCTCCTC
TTTCTTCTTTGGAAGGGCATTTTAGAAGAAGAGTTGATTTTGCTATTTTT
TCTCTTCATTTAGCAGGGGCTTCTTCTATTATAGGAGCTATTAATTTTAT
TTCAACTATTTTAAATATACGTGTATATGGGATGTCGATAGAAAAAATTT
CTTTATTTGTTTGATCAGTATTGATTACTGCTGTTCTTTTACTTCTTTCT
TTACCTGTTTTAGCAGGAGCTATTACTATATTATTAACGGATCGAAATTT
TAATACTTCTTTTTTTGAccctgctggagggGgggatcctaTTTTATTTC
AACATCTATTTTgatttT-aaacattgtttat-ataattattataaatat
aacctgctcaat-gaaaaaatttaaatagctgcaa--attttgtactaag
gtagcataatca-tttgttttttaattttaaactggaatgaaaggtaaaa
caaatc-atttctttatttta-tattttattttaacttatattaaatata
aaaatata-ttttttaaaaaaaaagacgac-aagaccctattgaacttta
ctt---tagtttagct-ggggaagctaaataataaatattttattataaa
tt---ttataaatgacccaaaacatttgattaattaatcaagttaccata
gggataacagcgc-aataaatttttaaagttcttatataaaaatttgctt
acgacct-cgatgttg-aattagaagtctttatt---aagcaaaaataat
aaaagtaggtctgttcgacctttaaaattctacatgatctga--------
--------ggtcgacaaaataaatgtgagataaagaaaaagccagaaggc
g-agagaggttccgtccctcgacactcgt-caccg-ga--ctctt-cact
---gcgctct-cRtcccctcgcgcggctcggcggagaactggaatgat--
--tccactcatctcc-tgctcgaccggcgtggc-tggggccgcgcttctc
---gtgag--tctcgattcgtcgagtaggacaggatcctgatgaatttga
gccggcggaMacttcgtccggtgcggccaagtgaaggcgaaccttctatg
caagtctcatccgaccctcagacaggcgaagccccgggtagtacccgagg
ctgcaatgcgcgttcaaaaaatcagtgctcaatgtgtcctgcaattcaca
ccaagtctcggagctggctgcg
>Spintharus DR 00787094
tggtacattATATTTTATATTTGGTATTTGATCAGCTATAGTAGGAAcAG
CTATAAGAGTTTTAATTCGAATAGAGTTAGGGCAACCTGGTAGATTTTTA
GGGGATGATCATTTGTATAATGTAGTAGTTACTGCTCATGCTTTTGTTAT
AATTTTTTTTATAGTGATACCAATTTTAATTGGGGGATTTGGAAATTGGT
TAGTTCCTTTAATATTAGGAGCACCTGATATAGCTTTTCCTCGAATAAAT
AATTTGAGATTTTGATTACTTCCTCCTTCATTATTATTATTATTTATTTC
TTCCATAGTAGATATAGGGGTAGGTTCTGGATGAACTGTTTATCCTCCTC
TTTCTTCTTTGGAAGGGCATTTTAGAAGAAGAGTTGATTTTGCTATTTTT
TCTCTTCATTTAGCAGGGGCTTCTTCTATTATAGGAGCTATTAATTTTAT
TTCAACTATTTTAAATATACGTGTATATGGGATGTCGATAGAAAAAATTT
CTTTATTTGTTTGATCAGTATTGATTACTGCTGTTCTTTTACTTCTTTCT
TTACCTGTTTTAGCAGGAGCTATTACTATATTATTAACGGATCGAAATTT
TAATACTTCTTTTTTTGACCctgctggagggGGggatcctaTTTTATTTC
AACATCtatTTtGATtTt-aaacattgtttat-ataattattataaatat
aacctgctcaat-gaaaaaatttaaatagctgcaa--attttgtactaag
gtagcataatca-tttgttttttaattttaaactggaatgaaaggtaaaa
caaatc-atttctttatttta-tattttattttaacttatattaaatata
aaaatata-ttttttaaaaaaaaagacgac-aagaccctattgaacttta
ctt---tagtttagct-ggggaagctaaataataaatattttattataaa
tt---ttataaatgacccaaaacatttgattaattaatcaagttaccata
gggataacagcgc-aataaatttttaaagttcttatataaaaatttgctt
acgacct-cgatgttg-aattagaagtctttatt---aagcaaaaataat
aaaagtaggtctgttcgacctttaaaattctacatgatctga--------
--------ggtcgacaaaataaatgtgagataaagaaaaagccagaaggc
g-agagaggttccgtccctcgacactcgt-caccg-ga--ctctt-cact
---gcgctct-cgtcccctcgcgcggctcggcggagaactggaatgat--
--tccactcatctcc-tgctcgaccggcgtggc-tggggccgcgcttctc
---gtgag--tctcgattcgtcgagtaggacaggatcctgatgaatttga
gccggcggaMacttcgtccggtgcggccaagtgaaggcgaaccttctatg
caagtctcatccgaccctcagacaggcgaagccccgggtagtacccgagg
ctgcaatgcgcgttcaaaaaatcagtgctcaatgtgtcctgcaattcaca
ccaagtctcggagctggctgc-
>Spintharus DR 00786990
--------------------tTGGTATTTGATCAGCTATAGTAGGAACAG
CTATAAGAGTTTTAATTCGAATAGAGTTAGGGCAACCTGGTAGATTTTTA
GGGGATGATCATTTGTATAATGTAGTAGTTACTGCTCATGCTTTTGTTAT
AATTTTTTTTATAGTGATACCAATTTTAATTGGGGGATTTGGAAATTGGT
TAGTTCCTTTAATATTAGGAGCACCTGATATAGCTTTTCCTCGAATAAAT
AATTTGAGATTTTGATTACTTCCTCCTTCATTATTATTATTATTTATTTC
TTCCATAGTAGATATAGGGGTAGGTTCTGGATGAACTGTTTATCCTCCTC
TTTCTTCTTTGGAAGGGCATTTTAGAAGAAGAGTTGATTTTGCTATTTTT
TCTCTTCATTTAGCAGGGGCTTCTTCTATTATAGGAGCTATTAATTTTAT
TTCAACTATTTTAAATATACGTGTATATGGGATGTCGATAGAAAAAATTT
CTTTATTTGTTTGATCAGTATTGATTACTGCTGTTCTTTTACTTCTTTCT
TTACCTGTTTTAGCAGGAGCTATTACTATATTATTAACGGATCGAAATTT
TAATACTTCTTTTTTTGACCCTGctggagggGGggatcctATTTTATTTC
AACATctattttgatttT-aaacattgtttat-ataattattataaatat
aacctgctcaat-gaaaaaatttaaatagctgcaa--attttgtactaag
gtagcataatca-tttgttttttaattttaaactggaatgaaaggtaaaa
caaatc-atttctttatttta-tattttattttaacttatattaaatata
aaaatata-ttttttaaaaaaaaagacgac-aagaccctattgaacttta
ctt---tagtttagct-ggggaagctaaataataaatattttattataaa
tt---ttataaatgacccaaaacatttgattaattaatcaagttaccata
gggataacagcgc-aataaatttttaaagttcttatataaaaatttgctt
acgacct-cgatgttg-aattagaagtctttatt---aagcaaaaataat
aaaagtaggtctgttcgacctttaaaattctacatgatctga--------
----------tcgacaaaataaatgtgagataaagaaaaagccagaaggc
g-agagaggttccgtccctcgacactcgt-caccg-ga--ctctt-cact
---gcgctct-cgtcccctcgcgcggctcggcggagaactggaatgat--
--tccactcatctcc-tgctcgaccggcgtggc-tggggccgcgcttctc
---gtgag--tctcgattcgtcgagtaggacaggatcctgatgaatttga
gccggcggaaacttcgtccggtgcggccaagtgaaggcgaaccttctatg
caagtctcatccgaccctcagacaggcgaagccccgggtagtacccgagg
ctgcaatgcgcgttcaaaaaatcagtgctcaatgtgtcctgcaattcaca
ccaagtctcggagctggctgcg
>Spintharus DR 00786961
TGGTAcatTATATTTTATATTTGGTATTTGATCAGCTATAGTAGGAACAG
CTATAAGAGTTTTAATTCGAATAGAGTTAGGGCAACCTGGTAGATTTTTA
GGGGATGATCATTTGTATAATGTAGTAGTTACTGCTCATGCTTTTGTTAT
AATTTTTTTTATAGTGATACCAATTTTAATTGGGGGATTTGGAAATTGGT
TAGTTCCTTTAATATTAGGAGCACCTGATATAGCTTTTCCTCGAATAAAT
AATTTGAGATTTTGATTACTTCCTCCTTCATTATTATTATTATTTATTTC
TTCCATAGTAGATATAGGGGTAGGTTCTGGATGAACTGTTTATCCTCCTC
TTTCTTCTTTGGAAGGGCATTTTAGAAGAAGAGTTGATTTTGCTATTTTT
TCTCTTCATTTAGCAGGGGCTTCTTCTATTATAGGAGCTATTAATTTTAT
TTCAACTATTTTAAATATACGTGTATATGGGATGTCGATAGAAAAAATTT
CTTTATTTGTTTGATCAGTATTGATTACTGCTGTTCTTTTACTTCTTTCT
TTACCTGTTTTAGCAGGAGCTATTACTATATTATTAACGGATCGAAATTT
TAATACTTCTTTTTTTGACCCTGCTGGaggGGGGGATCCTATT-------
-------------------aaacattgtttat-ataattattataaatat
aacctgctcaat-gaaaaaatttaaatagctgcaa--attttgtactaag
gtagcataatca-tttgttttttaattttaaactggaatgaaaggtaaaa
caaatc-atttctttatttta-tattttattttaacttatattaaatata
aaaatata-ttttttaaaaaaaaagacgac-aagaccctattgaacttta
ctt---tagtttagct-ggggaagctaaataataaatattttattataaa
tt---ttataaatgacccaaaacatttgattaattaatcaagttaccata
gggataacagcgc-aataaatttttaaagttcttatataaaaatttgctt
acgacct-cgatgttg-aattagaagtctttatt---aagcaaaaataat
aaaagtaggtctgttcgacctttaaaattctacatgatctga--------
--------ggtcgacaaaataaatgtgagataaagaaaaagccagaaggc
g-agagaggttccgtccctcgacactcgt-caccg-ga--ctctt-cact
---gcgctct-cgtcccctcgcgcggctcggcggagaactggaatgat--
--tccactcatctcc-tgctcgaccggcgtggc-tggggccgcgcttctc
---gtgag--tctcgattcgtcgagtaggacaggatcctgatgaatttga
gccggcggaaacttcgtccggtgcggccaagtgaaggcgaaccttctatg
caagtctcatccgaccctcagacaggcgaagccccgggtagtacccgagg
ctgcaatgcgcgttcaaaaaatcagtgctcaatgtgtcctgcaattcaca
ccaagtctcggagctggctgcg
>Spintharus DR 00786970
------------------ATTTGGTATTTGATCAGCTATAGTAGGAACAG
CTATAAGAGTTTTAATTCGAATAGAGTTAGGGCAACCTGGTAGATTTTTA
GGGGATGATCATTTGTATAATGTAGTAGTTACTGCTCATGCTTTTGTTAT
AATTTTTTTTATAGTGATACCAATTTTAATTGGGGGATTTGGAAATTGGT
TAGTTCCTTTAATATTAGGAGCACCTGATATAGCTTTTCCTCGAATAAAT
AATTTGAGATTTTGATTACTTCCTCCTTCATTATTATTATTATTTATTTC
TTCCATAGTAGATATAGGGGTAGGTTCTGGATGAACTGTTTATCCCCCTC
TTTCTTCTTTGGAAGGGCATTTTAGAAGAAGAGTTGATTTTGCTATTTTT
TCTCTTCATTTAGCAGGGGCTTCTTCTATTATAGGAGCTATTAATTTTAT
TTCAACTATTTTAAATATACGTGTATATGGGATGTCGATAGAAAAAATTT
CTTTATTTGTTTGATCAGTATTGATTACTGCTGTTCTTTTACTTCTTTCT
TTACCTGTTTTAGCAGGAGCTATTACTATATTATTAACGGATCGAAATTT
TAATACTTCTTTTTTTGACCCTGCTggagggGGGGAtccTATTTTATTTC
AACATTTATTTTGAttTT-aaacattgtttat-ataattattataaatat
aacctgctcaat-gaaaaaatttaaatagctgcaa--attttgtactaag
gtagcataatca-tttgttttttaattttaaactggaatgaaaggtaaaa
caaatc-atttctttatttta-tattttattttaacttatattaaatata
aaaatata-ttttttaaaaaaaaagacgac-aagaccctattgaacttta
ctt---tagtttagct-ggggaagctaaataataaatattttattataaa
tt---ttataaatgacccaaaacatttgattaattaatcaagttaccata
gggataacagcgc-aataaatttttaaagttcttatataaaaatttgctt
acgacct-cgatgttg-aattagaagtctttatt---aagcaaaaataat
aaaagtaggtctgttcgacctttaaaattctacatgatctga--------
--------ggtcgacaaaataaatgtgagataaagaaaaagccagaaggc
g-agagaggttccgtccctcgacactcgt-caccg-ga--ctctt-cact
---gcgctct-cRtcccctcgcgcggctcggcggagaactggaatgat--
--tccactcatctcc-tgctcgaccggcgtggc-tggggccgcgcttctc
---gtgag--tctcgattcgtcgagtaggacaggatcctgatgaatttga
gccggcggaMacttcgtccggtgcggccaagtgaaggcgaaccttctatg
caagtctcatccgaccctcagacaggcgaagccccgggtagtacccgagg
ctgcaatgcgcgttcaaaaaatcagtgctcaatgtgtcctgcaatt----
----------------------
>Spintharus DR 00787077
------------------ATTtggtATTTGATCAGCTATAGTAGGAACAG
CTATAAGAGTTTTAATTCGAATAGAGTTAGGGCAACCTGGTAGATTTTTA
GGGGATGATCATTTGTATAATGTAGTAGTTACTGCTCATGCTTTTGTTAT
AATTTTTTTTATAGTGATACCAATTTTAATTGGGGGATTTGGAAATTGGT
TAGTTCCTTTAATATTAGGAGCACCTGATATAGCTTTTCCTCGAATAAAT
AATTTGAGATTTTGATTACTTCCTCCTTCATTATTATTATTATTTATTTC
TTCCATAGTAGATATAGGGGTAGGTTCTGGATGAACTGTTTATCCTCCTC
TTTCTTCTTTGGAAGGGCATTTTAGAAGAAGAGTTGATTTTGCTATTTTT
TCTCTTCATTTAGCAGGGGCTTCTTCTATTATAGGAGCTATTAATTTTAT
TTCAACTATTTTAAATATACGTGTATATGGGATGTCGATAGAAAAAATTT
CTTTATTTGTTTGATCAGTATTGATTACTGCTGTTCTTTTACTTCTTTCT
TTACCTGTTTTAGCAGGAGCTATTACTATATTATTAACGGATCGAAATTT
TAATACTTCTTTTTTtgACCCTGctggagggGGggatcct----------
-------------------aaacattgtttat-ataattattataaatat
aacctgctcaat-gaaaaaatttaaatagctgcaa--attttgtactaag
gtagcataatca-tttgttttttaattttaaactggaatgaaaggtaaaa
caaatc-atttctttatttta-tattttattttaacttatattaaatata
aaaatata-ttttttaaaaaaaaagacgac-aagaccctattgaacttta
ctt---tagtttagct-ggggaagctaaataataaatattttattataaa
tt---ttataaatgacccaaaacatttgattaattaatcaagttaccata
gggataacagcgc-aataaatttttaaagttcttatataaaaatttgctt
acgacct-cgatgttg-aattagaagtctttatt---aagcaaaaataat
aaaagtaggtctgttcgacctttaaaattctacatgatctga--------
--------ggtcgacaaaataaatgtgagataaagaaaaagccagaaggc
g-agagaggttccgtccctcgacactcgt-caccg-ga--ctctt-cact
---gcgctct-cgtcccctcgcgcggctcggcggagaactggaatgat--
--tccactcatctcc-tgctcgaccggcgtggc-tggggccgcgcttctc
---gtgag--tctcgattcgtcgagtaggacaggatcctgatgaatttga
gccggcggaaacttcgtccggtgcggccaagtgaaggcgaaccttctatg
caagtctcatccgaccctcagacaggcgaagccccgggtagtacccgagg
ctgcaatgcgcgttcaaaaaatcagtgctcaatgtgtcctgcaattcaca
ccaagtctcggagctggctgc-
>Spintharus DR 00786971
tGGTAcattATATTTTATATTTGGTATTTGATCAGCTATAGTAGGAACAG
CTATAAGAGTTTTAATTCGAATAGAGTTAGGGCAACCTGGTAGATTTTTA
GGGGATGATCATTTGTATAATGTAGTAGTTACTGCTCATGCTTTTGTTAT
AATTTTTTTTATAGTGATACCAATTTTAATTGGGGGATTTGGAAATTGGT
TAGTTCCTTTAATATTAGGAGCACCTGATATAGCTTTTCCTCGAATAAAT
AATTTGAGATTTTGATTACTTCCTCCTTCATTATTATTATTATTTATTTC
TTCCATAGTAGATATAGGGGTAGGTTCTGGATGAACTGTTTATCCTCCTC
TTTCTTCTTTGGAAGGGCATTTTAGAAGAAGAGTTGATTTTGCTATTTTT
TCTCTTCATTTAGCAGGGGCTTCTTCTATTATAGGAGCTATTAATTTTAT
TTCAACTATTTTAAATATACGTGTATATGGGATGTCGATAGAAAAAATTT
CTTTATTTGTTTGATCAGTATTGATTACTGCTGTTCTTTTACTTCTTTCT
TTACCTGTTTTAGcagGAGCTATTACTATATTATTAACGGATCGAAATTT
TAATACTTCTTTTTTTGACCCTGCtggagggGGggatcctaTTTTATTTC
AACATCTATTTtGATTTT--------------------------------
--------------------------------------------------
--------------------------------------------------
--------------------------------------------------
--------------------------------------------------
--------------------------------------------------
--------------------------------------------------
--------------------------------------------------
--------------------------------------------------
--------------------------------------------------
--------ggtcgacaaaataaatgtgagataaagaaaaagccagaaggc
g-agagaggttccgtccctcgacactcgt-caccg-ga--ctctt-cact
---gcgctct-cgtcccctcgcgcggctcggcggagaactggaatgat--
--tccactcatctcc-tgctcgaccggcgtggc-tggggccgcgcttctc
---gtgag--tctcgattcgtcgagtaggacaggatcctgatgaatttga
gccggcggacacttcgtccggtgcggccaagtgaaggcgaaccttctatg
caagtctcatccgaccctcagacaggcgaagccccgggtagtacccgagg
ctgcaatgcgcgttcaaaaaatcagtgctcaatgtgtcctgcaattcaca
ccaagtctcggagctggctgcg
>Spintharus DR 00787256
TGGgacatTATAtTTTATATTTGGTATTTGATCagCTATAGTAGGAACAG
CTATAAGAGTTTTAATTCGAATGGAGTTAGGGCAGCCTGGtaGATTTTTA
GGGGATGATCATTTGTATAATGTAGTAGTTACTGCTCATGCTTTTGTTAT
AATTTTTTTTATAGTAATACCAATTTTAATTGGGGGATTTGGAAATTGGT
TAGTTCCTTTAATATTGGGAGCACCTGATATAGCTTTTCCTCGAATAAAT
AATTTGAGATTTTGATTACTTCCTCCTTCATTATTATTATTATTTATTTC
TTCTATAGTGGATATAGGGGTAGGTTCTGGATGAACCGTTTATCCCCCCC
TCTCTTCTTTGGAAGGACATTTTAGAAGAAGAGTTGATTTTGCTATTTTT
TCTCTTCATTTAGCAGGGGCTTCTTCTATTATAGGAGCTATTAATTTTAT
TTCGACTATTTTAAATATACGTATATATGGAATATCGATAGAAAAAATTT
CTTTATTTGTTTGATCAGTATTAATCACTGCTGTTCTTTTACTTCTTTCT
TTACCTGTTTTAGCAGGAGCTATTACTATATTATTAACGGATCGAAATTT
TAATACTTCTTTTTTTGATCCTgctggaggggGggaTCccattttatttc
AACAtttattttgatttt-aaacattgtttat-ataattatcataaatat
aacctgctcaat-gaaaaaatttaaatagctgcaa--attttgtactaag
gtagcataatca-tttgttttttaatttaaaactagaatgaaaggtaaaa
caaatc-atctctttatttta-tattttattttaacttatattaaatata
aaaatata-tttttttaaaaaaaagacgac-aagaccctattgaacttta
ctt---tagtttagct-ggggaagctaaataataaatattttattataaa
tt---ttataaatgacccaaaacatttgattaattaatcaagttaccata
gggataacagcgc-aataaatttttaaagttcttatataaaaatttgctt
acgacct-cgatgttg-aattagaaatctttatt---aagcaaaaata--
--------------------------------------------------
-----------cgac-aaataaatgtgagataaagaaaaagccagaaggc
g-agagaggttccgtccctcgacactcgg-caccg-ga--ctctt-ccct
---gcgctct-catcccctcgcgcggctcggcggagaactggaatgct--
--tccactcatctcc-tgctcgaccggcgtggc-tggggccgcgcttctc
---tcgag--tctcgattcgtcgagtaggacaggatcctgatgaatttga
gccggcggacacatcgtccggtgcggccaagtgaaggcgaaccttctatg
caagtctcatccgaccctcagacaggcgaagccccgggtagtacccgagg
ctgcaatgcgcgttcaaaaaatcagtgctcaatg----------------
----------------------
>Spintharus DR 00787272
--------------------TTGGTATTTgATCAGCTATAGTAGGAACAG
CTATAAGAGTTTTAATTCGAATGGAGTTAGGGCAGCCTGGTAGATTTTTA
GGGGATGATCATTTGTATAATGTAGTAGTTACTGCTCATGCTTTTGTTAT
AATTTTTTTTATAGTAATACCAATTTTAATTGGGGGATTTGGAAATTGGT
TAGTTCCTTTAATATTGGGAGCACCTGATATAGCTTTTCCTCGAATAAAT
AATTTGAGATTTTGATTACTTCCTCCTTCATTATTATTATTATTTATTTC
TTCTATAGTGGATATAGGGGTAGGTTCTGGATGAACCGTTTATCCCCCCC
TCTCTTCTTTGGAAGGACATTTTAGAAGAAGAGTTGATTTTGCTATTTTT
TCTCTTCATTTAGCAGGGGCTTCTTCTATTATAGGAGCTATTAATTTTAT
TTCGACTATTTTAAATATACGTATATATGGAATATCGATAGAAAAAATTT
CTTTATTTGTTTGATCAGTATTAATCACTGCTGTTCTTTTACTTCTTTCT
TTACCTGTTTTAGCAGGAGCTATTACTATATTATTAACGGATCGAAATTT
TAATACTTCTTTTTTTGATCCTGCTGGaggGGGG----------------
-------------------aaacattgtttat-ataattatcataaatat
aacctgctcaat-gaaaaaatttaaatagctgcaa--attttgtactaag
gtagcataatca-tttgttttttaatttaaaactagaatgaaaggtaaaa
caaatc-atctctttatttta-tattttattttaacttatattaaatata
aaaatata-tttttttaaaaaaaagacgac-aagaccctattgaacttta
ctt---tagtttagct-ggggaagctaaataataaatattttattataaa
tt---ttataaatgacccaaaacatttgattaattaatcaagttaccata
gggataacagcgc-aataaatttttaaagttcttatataaaaatttgctt
acgacct-cgatgttg-aattagaaatctttatt---aagcaaaaataat
aaaagtaggtctgttcgacctttaaaattctacatgatctga--------
--------ggtcgac--aataaatgtgagataaagaaaaagccagaaggc
g-agagaggttccgtccctcgacactcgg-caccg-ga--ctctt-ccct
---gcgctct-catcccctcgcgcggctcggcggagaactggaatgct--
--tccactcatctcc-tgctcgaccggcgtggc-tggggccgcgcttctc
---tcgag--tctcgattcgtcgagtaggacaggatcctgatgaatttga
gccggcggacacatcgtccggtgcggccaagtgaaggcgaaccttctatg
caagtctcatccgaccctcagacaggcgaagccccgggtagtacccgagg
ctgcaatgcgcgttcaaaaaatcagtgctcaatgg---------------
----------------------
>Spintharus DR 00787259
---------------------------ttgATcagctatAGtaggaacag
cTAtaaGAGTTTTAATTCGAATGGAGTTAGGGCAGCCTGGTAGATTTTTA
GGGGATGATCATTTGTATAATGTAGTAGTTACTGCTCATGCTTTTGTTAT
AATTTTTTTTATAGTAATACCAATTTTAATTGGGGGATTTGGAAATTGGT
TAGTTCCTTTAATATTGGGAGCACCTGATATAGCTTTTCCTCGAATAAAT
AATTTGAGATTTTGATTACTTCCTCCTTCATTATTATTATTATTTATTTC
TTCTATAGTGGATATAGGGGTAGGTTCTGGATGAACCGTTTATCCCCCCC
TCTCTTCTTTGGAAGGACATTTTAGAAGAAGAGTTGATTTTGCTATTTTT
TCTCTTCATTTAGCAGGGGCTTCTTCTATTATAGGAGCTATTAATTTTAT
TTCGACTATTTTAAATATACGTATATATGGAATATCGATAGAAAAAATTT
CTTTATTTGTTTGATCAGTATTAATCACTGCTGTTCTTTTACTTCTTTCT
TTACCTGTTTTAGCAGGAGcTATTACTATATTATTAACGGATCGAAATTT
TAATACtTctttttttgatcctgctggagggggggatcccattttatttc
--------------------------------------------------
---ctgctcaat-gaaaaaatttaaatagctgcaa--attttgtactaag
gtagcataatca-tttgttttttaatttaaaactagaatgaaaggtaaaa
caaatc-atctctttatttta-tattttattttaacttatattaaatata
aaaatata-tttttttaaaaaaaagacgac-aagaccctattgaacttta
ctt---tagtttagct-ggggaagctaaataataaatattttattataaa
tt---ttataaatgacccaaaacatttgattaattaatcaagttaccata
gggataacagcgc-aataaatttttaaagttcttatataaaaatttgctt
acgacct-cgatgttg-aattagaaatctttatt---aagcaaaaata--
--------------------------------------------------
--------ggtcgac-aaataaatgtgagataaagaaaaagccagaaggc
g-agagaggttccgtccctcgacactcgg-caccg-ga--ctctt-ccct
---gcgctct-catcccctcgcgcggctcggcggagaactggaatgct--
--tccactcatctcc-tgctcgaccggcgtggc-tggggccgcgcttctc
---tcgag--tctcgattcgtcgagtaggacaggatcctgatgaatttga
gccggcggacacatcgtccggtgcggccaagtgaaggcgaaccttctatg
caagtctcatccgaccctcagacaggcgaagccccgggtagtacccgagg
ctgcaatgcgcgttcaaaaaatcagtgctcaatgtgtcctgcaattcaca
ccaagtctcggagctggctgcg
>Spintharus DR 00787310
--------------------------------cagctatagtaggaaCAG
CTATaaGAGTTTTAATTCGAATGGAGTTAGGGCAGCCTGGTAGATTTTTA
GGGGATGACCATTTGTATAATGTAGTAGTTACTGCTCATGCTTTTGTTAT
AATTTTTTTTATAGTGATACCAATTTTAATTGGGGGATTTGGAAATTGGT
TAGTTCCTTTAATATTGGGAGCACCTGATATAGCTTTTCCTCGAATAAAT
AATTTGAGATTTTGATTACTTCCTCCTTCATTATTATTATTATTTATTTC
TTCTATAGTGGATATAGGGGTAGGTTCTGGATGAACCGTTTATCCCCCCC
TCTCTTCTTTGGAAGGACATTTTAGAAGAAGAGTTGATTTTGCTATTTTT
TCTCTTCATTTAGCAGGGGCTTCTTCTATTATAGGAGCTATTAATTTTAT
TTCGACCATTTTAAATATACGTATATATGGAATATCGATAGAAAAAATTT
CTTTATTTGTTTGATCAGTATTAATCACTGCTGTTCTTTTACTTCTTTCT
TTACCTGTTTTAGCAGGAGCTATTACTATATTATTAACGGATCGAAATTT
TAATACTtcTTTttttgatcctgct-------------------------
-------------------aaacattgtttat-ataattatcataaatat
aacctgctcaat-gaaaaaatttaaatagctgcaa--attttgtactaag
gtagcataatca-tttgttttttaatttaaaactagaatgaaaggtaaaa
caaatc-atctctttatttta-tattttattttaacttatattaaatata
aaaatata-ttttttaaaaaaaaagacgac-aagaccctattgaacttta
ctt---tagtttagct-ggggaagctaaataataaatattttattataaa
tt---ttataaatgacccaaaacatttgattaattaatcaagttaccata
gggataacagcgc-aataaatttttaaagttcttatataaaaatttgMtt
acgacct-cgatgttg-aattagaaatctttatt---aagcaaaa-----
--------------------------------------------------
--------ggtcgac-aaataaatgtgagataaagaaaaagccagaaggc
g-agagaggttccgtccctcgacactcgg-caccg-ga--ctctt-ccMt
---gcgctct-catcccctcgcgcggctcggcggagaactggaatgct--
--tccactcatctcc-tgctcgaccggcgtggc-tggggccgcgcttctc
---tcgag--tctcgattcgtcgagtaggacaggatcctgatgaatttga
gccggcggacacatcgtccggtgcggccaagtgaaggcgaaccttctatg
caagtctcatccgaccctcagacaggcgaagccccgggtagtacccgagg
ctgcaatgcgcgttcaaaaaatcagtgctcaatgtgtcctgcaattcaca
ccaagtctcggagctggctgcg
>Spintharus DR 00787316
TGGGAcatTATATTTTATATTTGGTATTTGATCAGCTATAGTAGGAACAG
CTATAAGAGTTTTAATTCGAATGGAGTTAGGGCAACCTGGTAGATTTTTA
GGGGATGACCATTTGTACAATGTAGTAGTTACTGCTCATGCTTTTGTTAT
AATTTTTTTTATAGTGATACCAATTTTAATTGGGGGATTTGGAAATTGGT
TAGTTCCTTTAATATTAGGAGCACCTGATATAGCTTTTCCTCGAATAAAT
AATTTGAGATTTTGATTACTTCCTCCTTCATTATTATTATTATTTATTTC
TTCTATAGTAGATATAGGGGTAGGTTCTGGATGAACCGTTTATCCCCCTC
TTTCTTCTTTGGAAGGGCATTTTAGAAGAAGAGTTGATTTTGCTATTTTT
TCTCTTCATTTAGCAGGGGCTTCTTCTATTATAGGGGCTATTAATTTTAT
TTCGACTATTTTAAATATACGCATATATGGGATGTCAATAGAAAAAATTT
CTTTATTTGTTTGATCAGTATTAATTACTGCTGTTCTTTTACTTCTTTCT
TTACCTGTTTTAGCAGGAGCCATTACTATATTATTAACGGATCGAAATTT
TAACACTTCTTTTTTTGAtccTGCtggagggggagacccT----------
-------------------aaacattgtttat-acaattattataaatat
aacctgctcaat-gaaaaaatttaaatagctgcaa--attttgtactaag
gtagcataatca-tttgttttttaattttaaactagaatgaaaggtaaaa
caaatc-atttctttatttta-tattttattttaacttatactaaatata
aaaatata-tttttttaaaaaaaagacgac-aagaccctattgaacttta
ctt---tagtttagct-ggggaagctaaataataaatattttattataaa
tt---ttataaatgacccaaaacatttgattaattaatcaagttaccata
gggataacagcgc-aataaatttttaaagttcttatataaaaatttgctt
acgacct-cgatgttg-aattagaaatctttatt---aagcaaaaataat
aaaagtaggtctgttcgacctttaaaattctacatgatctga--------
--------ggtcgac-aaataaatgtgagataaagaaaaagccagaaggc
g-agagaggttccgtccctcgacactcgg-caccg-ga--ctctt-ccct
---gcgctct-catcccctcgcgcggctcggcggagaactggaatgct--
--tccactcatctcc-tgctcgaccggcgtggc-tggggccgcgcttctc
---tcgag--tctcgattcgtcgagtaggacaggatcctgatgaatttga
gccggcggacacatcgtccggtgcggccaagtgaaggcgaaccttctatg
caagtctcatccgaccctcagacaggcgaagccccgggtagtacccgagg
ctgcaatgcgcgttcaaaaaatcagtgctcaatgtgtcctgcaattcaca
ccaagtctcggagctggctgcg
>Spintharus DR 00782898
TGGGAcatTATATTTTATATTTGGTATTTGATCAGCTATAGTAGGAACAG
CTATAAGAGTTTTAATTCGAATGGAGTTAGGGCAACCTGGTAGATTTTTA
GGGGATGACCATTTGTATAATGTAGTAGTTACTGCTCATGCTTTTGTTAT
AATTTTTTTTATAGTGATACCAATTTTAATTGGGGGATTTGGAAATTGGT
TAGTTCCTTTAATATTAGGAGCACCTGATATAGCTTTTCCTCGAATAAAT
AATTTGAGATTTTGATTACTTCCTCCTTCATTATTATTATTATTTATTTC
TTCTATAGTAGATATAGGGGTAGGTTCTGGATGAACCGTTTATCCCCCTC
TTTCTTCTTTGGAAGGGCATTTTAGAAGAAGAGTTGATTTTGCTATTTTT
TCTCTTCATTTAGCAGGGGCTTCTTCTATTATAGGGGCTATTAATTTTAT
TTCGACTATTTTAAATATACGCATATATGGGATGTCAATAGAAAAAATTT
CTTTATTTGTTTGATCAGTATTAATTACTGCTGTTCTTTTACTTCTTTCT
TTACCTGTTTTAGCAGGAGCCATTACTATATTATTAACGGATCGAAATTT
TAACACTTCTTTTTTT----------------------------------
-------------------aaacattgtttat-acaattattataaatat
aacctgctcaat-gaaaaaatttaaatagctgcaa--attttgtactaag
gtagcataatca-tttgttttttaattttaaactagaatgaaaggtaaaa
caaatc-atttctttatttta-tattttattttaacttatactaaatata
aaaatata-tttttttaaaaaaaagacgac-aagaccctattgaacttta
ctt---tagtttagct-ggggaagctaaataataaatattttattataaa
tt---ttataaatgacccaaaacatttgattaattaatcaagttaccata
gggataacagcgc-aataaatttttaaagttcttatataaaaatttgctt
acgacct-cgatgttg-aattagaaatctttatt---aagcaaaaataat
aaaagtaggtctgttcgacctttaaaattctacatgatctga--------
-----------------ataaatggtgagataaagaaaaagccagaaggc
g-agagaggttccgtccctcgacactcgg-caccg-ga--ctctt-cMct
---gcgctct-catcccctcgcgcggctcggcggagaactggaatgct--
--tccactcatctcc-tgctcgaccggcgtggc-tggggccgcgcttctc
---tcgag--tctcgattcgtcgagtaggacaggatcctgatgaatttga
gccggcggacacatcgtccggtgcggccaagtgaaggcgaaccttctatg
caagtctcatccgaccctcagacaggcgaagccccgggtagtacccgagg
ctgcaatgcgcgttcaaaaaatcagtgctcaatgtgtcctgcaattcaca
ccaagtctcggagctggctgc-
>Spintharus DR 00787274
--------------------TtggtATTTGATCAGCTATAGTAGGAACAG
CTATAAGAGTTTTAATTCGAATGGAGTTAGGGCAACCTGGTaGATTTTTA
GGGGATGACCATTTGTACAATGTAGTAGTTACTGCTCATGCTTTTGTTAT
AATTTTTTTTATAGTAATACCAATTTTAATTGGGGGATTTGGAAATTGGT
TAGTTCCTTTAATATTAGGAGCACCTGATATAGCTTTTCCTCGAATAAAT
AATTTGAGATTTTGATTACTTCCTCCTTCATTATTATTATTATTTATTTC
TTCTATAGTAGATATAGGGGTAGGTTCTGGATGAACCGTTTATCCCCCTC
TTTCTTCTTTGGAAGGGCATTTTAGAAGAAGAGTTGATTTTGCTATTTTT
TCTCTTCATTTAGCAGGGGCTTCTTCTATTATAGGGGCTATTAATTTTAT
TTCGACTATTTTAAATATACGCATATATGGGATGTCAATAGAAAAAATTT
CTTTATTTGTTTGATCAGTATTAATTACTGCTGTTCTTTTACTTCTTTCT
TTACCTGTTTTAGCAGGAGCCATTACTATATTATTAACGGATCGAAATTT
TAACACTTCTTTTTTTGATCCTGCtggagggggagacccT----------
-------------------aaacattgtttat-acaattattataaatat
aacctgctcaat-gaaaaaatttaaatagctgcaa--attttgtactaag
gtagcataatca-tttgttttttaattttaaactagaatgaaaggtaaaa
caaatc-atttctttatttta-tattttattttaacttatactaaatata
aaaatata-tttttttaaaaaaaagacgac-aagaccctattgaacttta
ctt---tagtttagct-ggggaagctaaataataaatattttattataaa
tt---ttataaatgacccaaaacatttgattaattaatcaagttaccata
gggataacagcgc-aataaatttttaaagttcttatataaaaatttgctt
acgacct-cgatgttg-aattagaaatctttatt---aagcaaaaata--
--------------------------------------------------
--------ggtcgac-aaataaatgtgagataaagaaaaagccagaaggc
g-agagaggttccgtccctcgacactcgg-caccg-ga--ctctt-ccct
---gcgctct-catcccctcgcgcggctcggcggagaactggaatgct--
--tccactcatctcc-tgctcgaccggcgtggc-tggggccgcgcttctc
---tcgag--tctcgattcgtcgagtaggacaggatcctgatgaatttga
gccggcggacacatcgtccggtgcggccaagtgaaggcgaaccttctatg
caagtctcatccgaccctcagacaggcgaagccccgggtagtacccgagg
ctgcaatgcgcgttcaaaaaatcagtgctcaatgtgtcctgcaattcaca
ccaagtctcggagctggctgcg
>Spintharus JA 00003068A
--------------------------------caGCTATAGTAGGGACAG
CTATAAGAGTTTTAATTCGAATGGAGCTAGGACAACCTGGAAGATTTTTA
GGAGATGATCATTTATATAATGTAGTAGTAACTGCTCATGCTTTTGTTAT
AATTTTTTTTATAGTAATACCTATTTTAATTGGAGGGTTTGGAAATTGAT
TAGTTCCTTTAATGTTAGGAGCTCCTGATATAGCTTTTCCTCGGATAAAT
AATTTAAGATTTTGGTTACTTCCTCCTTCATTGTTGTTATTATTTATTTC
TTCTATGGTAGATATAGGGGTAGGTTCTGGATGAACAGTTTATCCTCCTC
TTTCTTCTTTAGAAGGTCATTTTAGAAGAAGAGTTGATTTTGCTATTTTT
TCTCTTCATTTAGCAGGAGCTTCTTCTATTATAGGGGCTATTAATTTTAT
TTCAACTATTTTAAATATACGAATATATGGAATGTCTATAGAAAAAATTT
CTTTATTTGTTTGATCCGTATTAATTACTGCTGTTCTTTTACTTCTTTCT
TTACCTGTTTTGGCAGGAGCAATTACTATACTATTAACAGATCGAAATTT
CAATACTTCTTTTTTTGATCCTGCTGGGggag------------------
--------------------------------------------------
----------at-gaaaaattttaaatagctgcaa--tttttgtactaag
gtagcataatca-tttgttttttaattttaaactagaatgaaaggtaaaa
caaatt-atttctttattttt-tattttattccaatttatattaaatata
aaaatata-tttttttaaaaaaaagacgac-aagaccctattgaacttta
ctt---tagttaagct-ggggaagcttaataataaacattttattaaaaa
tt---ttataaatgacccaaaacatttgattaattaatcaagttaccata
gggataacagcgc-aataaacttttaaagttcttatctaaaaatttgttt
acgacct-cgatgttg-aattagaaacctttatt---aagcaaaaataat
aaaagtaggtctgttcgacctttaatattctacatgatc-----------
--------ggtcgacaaagtaaatgtgagatagagaaaaagccaggaggc
g-agagaggttccgtccctcgacactcgg-caccg-ga--ctctt-ccct
---gcgctctgaaacccctcgcgcggctcggcggagaactggaatga---
--tccactcttctcc-tgctcgaccggcgtggc-tggggccgcgcttcta
---gcgag--tctcgattcgtcgagtaggacaggatcctgatggatttga
gccggcggacacttcgtccggtgcggccaagtgaaggcgaaccttctgtg
caagtctcatccgaccctcagacaggcgaagccccgggtagtacccgagg
ctgcaatgcgcgttcaaaaaatcagtgctcaatgtgtcctgcaatt----
----------------------
>Spintharus JA 00003503A
------------------ATTTGGAATTTGATCAGCTATAGTAGGGACAG
CTATAAGAGTTTTAATTCGAATGGAGCTAGGACAACCTGGAAGATTTTTA
GGAGATGATCATTTATATAATGTAGTAGTAACTGCTCATGCTTTTGTTAT
AATTTTTTTTATAGTAATACCTATTTTAATTGGAGGGTTTGGAAATTGAT
TAGTTCCTTTAATGTTAGGAGCTCCTGATATAGCTTTTCCTCGGATAAAT
AATTTAAGATTTTGGTTACTTCCTCCTTCATTGTTGTTATTATTTATTTC
TTCTATGGTAGATATAGGGGTAGGTTCTGGATGAACAGTTTATCCTCCTC
TTTCTTCTTTAGAAGGTCATTTTAGAAGAAGAGTTGATTTTGCTATTTTT
TCTCTTCATTTAGCAGGAGCTTCTTCTATTATAGGGGCTATTAATTTTAT
TTCAACTATTTTAAATATACGAATATATGGAATGTCTATAGAAAAAATTT
CTTTATTTGTTTGATCCGTATTAATTACTGCTGTTCTTTTACTTCTTTCT
TTACCTGTTTTGGCAGGAGCAATTACTATACTATTAACAGATCGAAATTT
CAATACTTCTTTTTTTGATCCTGCTGGGGGAggagatcCTATTT------
--------------------------------------------------
--------caat-gaaaaattttaaatagctgcaa--tttttgtactaag
gtagcataatca-tttgttttttaattttaaactagaatgaaaggtaaaa
caaatt-atttctttattttt-tattttattccaatttatattaaatata
aaaatata-tttttaaaaaaaaaagacgac-aagaccctattgaacttta
ctt---tagttaagct-ggggaagcttaataataaacattttattaaaaa
tt---ttataaatgacccaaaacatttgattaattaatcaagttaccata
gggataacagcgc-aataaacttttaaagttcttatctaaaaatttgttt
acgacct-cgatgttg-aattagaaacctttatt---aagcaaaaataat
aaaagtaggtct--------------------------------------
--------ggtcgacaaagtaaatgtgagatagagaaaaagccaggaggc
g-agagaggttccgtccctcgacactcgg-caccg-ga--ctctt-ccct
---gcgctStgaaacccctcgcgcggctcggcggagaactggaatga---
--tccactcttctcc-tgctcgaccggcgtggc-tggggccgcgcttcta
---gcgag--tctcgattcgtcgagtaggacaggatcctgatggatttga
gccggcggacacttcgtccggtgcggccaagtgaaggcgaaccttctgtg
caagtctcatccgaccctcagacaggcgaagccccgggtagtacccgagg
ctgcaatgcgcgttcaaaaaatcagtgctcaatgtgtcctgcaat-----
----------------------
>Spintharus JA 00003476A
---------------------------TTGATCaGcTATAGTAGGGACAG
CTATAAGAGTTTTAATTCGAATGGAGCTAGGACAACCTGGAAGATTTTTA
GGAGATGATCATTTATATAATGTAGTAGTAACTGCTCATGCTTTTGTTAT
AATTTTTTTTATAGTAATACCTATTTTAATTGGAGGGTTTGGAAATTGAT
TAGTTCCTTTAATGTTAGGAGCTCCTGATATAGCTTTTCCTCGGATAAAT
AATTTAAGATTTTGGTTACTTCCTCCTTCATTGTTGTTATTATTTATTTC
TTCTATGGTAGATATAGGGGTAGGTTCTGGATGAACAGTTTATCCTCCTC
TTTCTTCTTTAGAAGGTCATTTTAGAAGAAGAGTTGATTTTGCTATTTTT
TCTCTTCATTTAGCAGGAGCTTCTTCTATTATAGGGGCTATTAATTTTAT
TTCAACTATTTTAAATATACGAATATATGGAATGTCTATAGAAAAAATTT
CTTTATTTGTTTGATCCGTATTAATTACTGCTGTTCTTTTACTTCTTTCT
TTACCTGTTTTGGCAGGAGCAATTACTATACTATTAACAGATCGAAATTT
CAATACTTCTTTTTTTGATCCTGCTGGGGGaggagatcCTATTTTATTTC
AACATTTATtttgaTTtT-aaacattgtttatataaattattataaatat
aacctgctcaat-gaaaaattttaaatagctgcaa--tttttgtactaag
gtagcataatca-tttgttttttaattttaaactagaatgaaaggtaaaa
caaatt-atttctttattttt-tattttattccaatttatattaaatata
aaaatata-tttttttaaaaaaaagacgac-aagaccctattgaacttta
ctt---tagttaagct-ggggaagcttaataataaacattttattaaaaa
tt---ttataaatgacccaaaacatttgattaattaatcaagttaccata
gggataacagcgc-aataaacttttaaagttcttatctaaaaatttgttt
acgacct-cgatgttg-aattagaaacctttatt---aagcaaaaataat
aaaagtaggtctgttcgacctttaatattctacatgatctga--------
--------------------------------------------------
--------------------------------------------------
--------------------------------------------------
--------------------------------------------------
--------------------------------------------------
--------------------------------------------------
--------------------------------------------------
--------------------------------------------------
----------------------
>Spintharus JA 00003738A
---------------------------TTGATCAGCTATAGTAGGGACAG
CTATAAGAGTTTTAATTCGAATGGAGCTAGGACAACCTGGAAGATTTTTA
GGAGATGATCATTTATATAATGTAGTAGTAACTGCTCATGCTTTTGTTAT
AATTTTTTTTATAGTAATACCTATTTTAATTGGAGGGTTTGGAAATTGAT
TAGTTCCTTTAATGTTAGGAGCTCCTGATATAGCTTTTCCTCGGATAAAT
AATTTAAGATTTTGGTTACTTCCTCCTTCATTGTTGTTATTATTTATTTC
TTCTATGGTAGATATAGGGGTAGGTTCTGGATGAACAGTTTATCCTCCTC
TTTCTTCTTTAGAAGGTCATTTTAGAAGAAGAGTTGATTTTGCTATTTTT
TCTCTTCATTTAGCAGGAGCTTCTTCTATTATAGGGGCTATTAATTTTAT
TTCAACTATTTTAAATATACGAATATATGGAATGTCTATAGAAAAAATTT
CTTTATTTGTTTGATCCGTATTAATTACTGCTGTTCTTTTACTTCTTTCT
TTACCTGTTTTGGCAGGAGCAATTACTATACTATTAACAGATCGAAATTT
CAATACTTCTTTTTTTGATCCTGCTGGGGGAGGAgatcCTATTTTATTTC
AACATTTATTTTGAttTt-------tgtttatataaattattataaatat
aacctgctcaat-gaaaaattttaaatagctgcaa--tttttgtactaag
gtagcataatca-tttgttttttaattttaaactagaatgaaaggtaaaa
caaatt-atttctttattttt-tattttattccaatttatattaaatata
aaaatata-tttttttaaaaaaaagacgac-aagaccctattgaacttta
ctt---tagttaagct-ggggaagcttaataataaacattttattaaaaa
tt---ttataaatgacccaaaacatttgattaattaatcaagttaccata
gggataacagcgc-aataaacttttaaagttcttatctaaaaatttgttt
acgacct-cgatgttg-aattagaaacctttatt---aagcaaaaataat
aaaagtaggtctgttcgacctttaatattctacatgatct----------
--------------------------------------------------
--------------------------------------------------
--------------------------------------------------
--------------------------------------------------
--------------------------------------------------
--------------------------------------------------
--------------------------------------------------
--------------------------------------------------
----------------------
>Spintharus JA 00003814A
---------------------------ttgatcagcTATAGTAGGGACAG
CTATaaGAGTTTTAATTCGAATGGAGCTAGGACAACCTGGAAGATTTTTA
GGAGATGATCATTTATATAATGTAGTAGTAACTGCTCATGCTTTTGTTAT
AATTTTTTTTATAGTAATACCTATTTTAATTGGAGGGTTTGGAAATTGAT
TAGTTCCTTTAATGTTAGGAGCTCCTGATATAGCTTTTCCTCGGATAAAT
AATTTAAGATTTTGGTTACTTCCTCCTTCATTGTTGTTATTATTTATTTC
TTCTATGGTAGATATAGGGGTAGGTTCTGGATGAACAGTTTATCCTCCTC
TTTCTTCTTTAGAAGGTCATTTTAGAAGAAGAGTTGATTTTGCTATTTTT
TCTCTTCATTTAGCAGGAGCTTCTTCTATTATAGGGGCTATTAATTTTAT
TTCAACTATTTTAAATATACGAATATATGGAATGTCTATAGAAAAAATTT
CTTTATTTGTTTGATCCGTATTAATTACTGCTGTTCTTTTACTTCTTTCT
TTACCTGTTTTGGCAGGAGCAATTACTATACTATTAACAGATCGAAATTT
CAATACTTCTTTTTTTGATCCTGCTGGGGGaGGagatcCTATTTTATTTC
AACATTtattttgattt----acattgtttatataaattattataaatat
aacctgctcaat-gaaaaattttaaatagctgcaa--tttttgtactaag
gtagcataatca-tttgttttttaattttaaactagaatgaaaggtaaaa
caaatt-atttctttattttt-tattttattccaatttatattaaatata
aaaatata-tttttttaaaaaaaagacgac-aagaccctattgaacttta
ctt---tagttaagct-ggggaagcttaataataaacattttattaaaaa
tt---ttataaatgacccaaaacatttgattaattaatcaagttaccata
gggataacagcgc-aataaacttttaaagttcttatctaaaaatttgttt
acgacct-cgatgttg-aattagaaacctttatt---aagcaaaaataat
aaaagtaggtctgttcgacctttaatattctacatga-------------
--------------------------------------------------
--------------------------------------------------
--------------------------------------------------
--------------------------------------------------
--------------------------------------------------
--------------------------------------------------
--------------------------------------------------
--------------------------------------------------
----------------------
>Spintharus JA 00003731A
------------------ATTTGGAATTTGATCAGCTATAGTAGGGACAG
CTATAAGAGTTTTAATTCGAATGGAGCTAGGACAACCTGGAAGATTTTTA
GGAGATGATCATTTATATAATGTAGTAGTAACTGCTCATGCTTTTGTTAT
AATTTTTTTTATAGTAATACCTATTTTAATTGGAGGGTTTGGAAATTGAT
TAGTTCCTTTAATGTTAGGAGCTCCTGATATAGCTTTTCCTCGGATAAAT
AATTTAAGATTTTGGTTACTTCCTCCTTCATTGTTGTTATTATTTATTTC
TTCTATGGTAGATATAGGGGTAGGTTCTGGATGAACAGTTTATCCTCCTC
TTTCTTCTTTAGAAGGTCATTTTAGAAGAAGAGTTGATTTTGCTATTTTT
TCTCTTCATTTAGCAGGAGCTTCTTCTATTATAGGGGCTATTAATTTTAT
TTCAACTATTTTAAATATACGAATATATGGAATGTCTATAGAAAAAATTT
CTTTATTTGTTTGATCCGTATTAATTACTGCTGTTCTTTTACTTCTTTCT
TTACCTGTTTTGGCAGGAGCAATTACTATACTATTAACAGATCGAAATTT
CAATACTTCTTTTTTTGATCCTGCTGGGGGAGGAGAtcCTATTTTATTTC
AACATTTATTTTgATTTT---------------------------aatat
aacctgctcaat-gaaaaattttaaatagctgcaa--tttttgtactaag
gtagcataatca-tttgttttttaattttaaactagaatgaaaggtaaaa
caaatt-atttctttattttt-tattttattccaatttatattaaatata
aaaatata-tttttttaaaaaaaagacgac-aagaccctattgaacttta
ctt---tagttaagct-ggggaagcttaataataaacattttattaaaaa
tt---ttataaatgacccaaaacatttgattaattaatcaagttaccata
gggataacagcgc-aataaacttttaaagttcttatctaaaaatttgttt
acgacct-cgatgttg-aattagaaacctttatt---aagcaaaaataat
aaaagtaggtctgttcgacctttaatattctacatgatc-----------
--------------------------------------------------
--------------------------------------------------
--------------------------------------------------
--------------------------------------------------
--------------------------------------------------
--------------------------------------------------
--------------------------------------------------
--------------------------------------------------
----------------------
>Spintharus JA 00003150A
---------------------------TTGATCAGCTATAGTAGGGACAG
CTATAAGAGTTTTAATTCGAATGGAGCTAGGACAACCTGGAAGATTTTTA
GGAGATGATCATTTATATAATGTAGTAGTAACTGCTCATGCTTTTGTTAT
AATTTTTTTTATAGTAATACCTATTTTAATTGGAGGGTTTGGAAATTGAT
TAGTTCCTTTAATGTTAGGAGCTCCTGATATAGCTTTTCCTCGGATAAAT
AATTTAAGATTTTGGTTACTTCCTCCTTCATTGTTGTTATTATTTATTTC
TTCTATGGTAGATATAGGGGTAGGTTCTGGATGAACAGTTTATCCTCCTC
TTTCTTCTTTAGAAGGTCATTTTAGAAGAAGAGTTGATTTTGCTATTTTT
TCTCTTCATTTAGCAGGAGCTTCTTCTATTATAGGGGCTATTAATTTTAT
TTCAACTATTTTAAATATACGAATATATGGAATGTCTATAGAAAAAATTT
CTTTATTTGTTTGATCCGTATTAATTACTGCTGTTCTTTTACTTCTTTCT
TTACCTGTTTTGGCAGGAGCAATTACTATATTATTAACAGATCGAAATTT
CAATACTTCTTTTTTTGATCCTGCTGGGGGAggagatccTAT--------
-----------------------attgtttatataaattattataaatat
aacctgctcaat-gaaaaattttaaatagctgcaa--tttttgtactaag
gtagcataatca-tttgttttttaattttaaactagaatgaaaggtaaaa
caaatt-atttctttattttt-tattttattccaatttatattaaatata
aaaatata-tttttttaaaaaaaagacgac-aagaccctattgaacttta
ctt---tagttaagct-ggggaagcttaataataaacattttattaaaaa
tt---ttataaatgacccaaaacatttgattaattaatcaagttaccata
gggataacagcgc-aataaacttttaaagttcttatctaaaaatttgttt
acgacct-cgatgttg-aattagaaacctttatt---aagcaaaaataat
aaaagtaggtctgttcgacctttaatattctacatgat------------
--------------------------------------------------
--------------------------------------------------
--------------------------------------------------
--------------------------------------------------
--------------------------------------------------
--------------------------------------------------
--------------------------------------------------
--------------------------------------------------
----------------------
>Spintharus JA 00003602A
TGGTACATTATATTTTATATTTGGAATTTGATCAGCTATAGTAGGGACAG
CTATAAGAGTTTTAATTCGAATGGAGCTAGGACAACCTGGAAGATTTTTA
GGAGATGATCATTTATATAATGTAGTAGTAACTGCTCATGCTTTTGTTAT
AATTTTTTTTATAGTAATACCTATTTTAATTGGAGGGTTTGGAAATTGAT
TAGTTCCTTTAATGTTAGGAGCTCCTGATATAGCTTTTCCTCGGATAAAT
AATTTAAGATTTTGGTTACTTCCTCCTTCATTGTTGTTATTATTTATTTC
TTCTATGGTAGATATAGGGGTAGGTTCTGGATGAACAGTTTATCCTCCTC
TTTCTTCTTTAGAAGGTCATTTTAGAAGAAGAGTTGATTTTGCTATTTTT
TCTCTTCATTTAGCAGGAGCTTCTTCTATTATAGGGGCTATTAATTTTAT
TTCAACTATTTTAAATATACGAATATATGGAATGTCTATAGAAAAAATTT
CTTTATTTGTTTGATCCGTATTAATTACTGCTGTTCTTTTACTTCTTTCT
TTACCTGTTTTGGCAGGAGCAATTACTATACTATTAACAGATCGAAATTT
CAATACTTCTTTTTTTGATCCTGCTGGGGGAGGAGATCCTATTTTATTTC
AACATTTATTTTGATTTT--------------------------------
---CTGCTCAAT-GAAAAATTTTAAATAGCTGCAA--TTTTTGTACTAAG
GTAGCATAATCA-TTTGTTTTTTAATTTTAAACTAGAATGAAAGGTAAAA
CAAATT-ATTTCTTTATTTTT-TATTTTATTCCAATTTATATTAAATATA
AAAATATA-TTTTTTTAAAAAAAAGACGAC-AAGACCCTATTGAACTTTA
CTT---TAGTTAAGCT-GGGGAAGCTTAATAATAAACATTTTATTAAAAA
TT---TTATAAATGACCCAAAACATTTGATTAATTAATCAAGTTACCATA
GGGATAACAGCGC-AATAAACTTTTAAAGTTCTTATCTAAAAATTTGTTT
ACGACCT-CGATGTTG-AATTAGAAACCTTTATT---AAGCAAAAATA--
--------------------------------------------------
--------GGTCGACAAAGTAAATGTGAGATAGAGAAAAAGCCAGGAGGC
G-AGAGAGGTTCCGTCCCTCGACACTCGG-CACCG-GA--CTCTT-CCCT
---GCGCTCTGAAACCCCTCGCGCGGCTCGGCGGAGAACTGGAATGA---
--TCCACTCTTCTCC-TGCTCGACCGGCGTGGC-TGGGGCCGCGCTTCTA
---GCGAG--TCTCGATTCGTCGAGTAGGACAGGATCCTGATGGATTTGA
GCCGGCGGACACTTCGTCCGGTGCGGCCAAGTGAAGGCGAACCTTCTGTG
CAAGTCTCATCCGACCCTCAGACAGGCGAAGCCCCGGGTAGTACCCGAGG
CTGCAATGCGCGTTCAAAAAATCAGTGCTCAATGTGTCCTGCAATTCACA
CCAAGTCTCGGAGCTGGCTGC-
>Spintharus JA 00003721A
------------------ATTTGGAATTTGAtCaGCTATAGTAGGGACAG
CTATAAGAGTTTTAATTCGAATGGAGCTAGGACAACCTGGAAGATTTTTA
GGAGATGATCATTTATATAATGTAGTAGTAACTGCTCATGCTTTTGTTAT
AATTTTTTTTATAGTAATACCTATTTTAATTGGAGGGTTTGGAAATTGAT
TAGTTCCTTTAATGTTAGGAGCTCCTGATATAGCTTTTCCTCGGATAAAT
AATTTAAGATTTTGGTTACTTCCTCCTTCATTGTTGTTATTATTTATTTC
TTCTATGGTAGATATAGGGGTAGGTTCTGGATGAACAGTTTATCCTCCTC
TTTCTTCTTTAGAAGGTCATTTTAGAAGAAGAGTTGATTTTGCTATTTTT
TCTCTTCATTTAGCAGGAGCTTCTTCTATTATAGGGGCTATTAATTTTAT
TTCAACTATTTTAAATATACGAATATATGGAATGTCTATAGAAAAAATTT
CTTTATTTGTTTGATCCGTATTAATTACTGCTGTTCTTTTACTTCTTTCT
TTACCTGTTTTGGCAGGAGCAATTACTATACTATTAACAGATCGAAATTT
CAATACTTCTTTTTTTGatccTGCTGGGggaggagatcctaTT-------
--------------------------------------------------
-------------gaaaaattttaaatagctgcaa--tttttgtactaag
gtagcataatca-tttgttttttaattttaaactagaatgaaaggtaaaa
caaatt-atttctttattttt-tattttattccaatttatattaaatata
aaaatata-tttttttaaaaaaaagacgac-aagaccctattgaacttta
ctt---tagttaagct-ggggaagcttaataataaacattttattaaaaa
tt---ttataaatgacccaaaacatttgattaattaatcaagttaccata
gggataacagcgc-aataaacttttaaagttcttatctaaaaatttgttt
acgacct-cgatgttg-aattagaaacctttatt---aagcaaaaata--
--------------------------------------------------
--------------------------------------------------
--------------------------------------------------
--------------------------------------------------
--------------------------------------------------
--------------------------------------------------
--------------------------------------------------
--------------------------------------------------
--------------------------------------------------
----------------------
>Spintharus LA 00001773A
TGGgacttTATATTTTATATTTGgaattTGATcagcTATAGTAGGCACAG
CtATAAGAGTTTTAATTCGAATGGAGTTAGGGCAACCTGGGAGATTTTTA
GGAGATGATCATTTATATAATGTAGTAGTTACTGCTCATGCTTTTGTTAT
AATTTTTTTTATAGTAATACCTATTTTAATTGGGGGGTTTGGAAATTGGT
TGGTTCCTTTAATGTTAGGAGCTCCTGATATAGCTTTTCCTCGAATAAAT
AATTTAAGATTTTGGTTGTTACCTCCTTCGTTATTTTTGTTATTTATTTC
TTCTATAGTTGATATGGGGGTAGGTTCTGGGTGAACAGTTTATCCTCCTC
TTTCTTCTTTAGAAGGACATTTTAGAAGAAGAGTTGATTTTGCTATTTTT
TCTCTTCATTTGGCTGGGGCTTCTTCTATTATGGGGGCTATTAATTTTAT
TTCAACTATTTTAAATATACGTATATATGGGATGTCTATAGAAAAAATTT
CTTTATTTGTTTGATCCGTATTAATTACTGCTGTTCTTTTACTTCTTTCT
TTACCTGTTTTAGCAGGGGCTATTACTATATTATTAACAGATCGTAATTT
TAACACTTC-----------------------------------------
-------------------------tgtttataaaaatttttataaatac
aacctgctccatgaaaaatttttaaatagctgcaa--tttttgtactaag
gtagcataatca-tttgttttttaattttaaactagaatgaaaggtaaaa
caaatt-atttctttattatt-tatttttttataacttatattaaatata
aaaatata-tttttttaaaaaaaagacgac-aagaccctattgaacttta
ctt---tagtttagct-ggggaagctaaataacaaatattttatta-aaa
tt---ttataaatgacccaaaatatttgaataaataatcaagttaccata
gggataacagcgc-aataaatttttaaagttcttattttaaaatttgctt
acgacct-cgatgttg-aattaaaaatcttttct---aagcaaaaatatt
aaaagtaggtctgttcgacctttaaaattctacatgat------------
--------ggtcgacaaattcaatgtgagatagagaaaaagccaggaggc
g-agagaggttccgtccctcgacactcgg-caccg-ga--ctctt-ccct
---gcgctc---gacccctcgcgcggctcggcggagaattggaatactag
cttccactcttctcc-tgctcgaccggcgtgKg-cggggccgcgcttctc
---gtgagtctctcggttcgtcgagtaggacaggatcctgatgaatttga
gccggcgggaacttcgcccggtgcggccaagtgaaggcgaaccttctgtg
catgtctcatccgaccctcagacaggcgaagccccgggtagtacccgagg
ctgcaatgcgcgttcaaaaaatcagtgctcaatgtgtcctgcaat-----
----------------------
>Spintharus LA 00001606A
--------------------------------cagcTATagTAGGCACAG
CTAtaagaGTTTTAATTCGAATGGAGTTAGGgCAACCTGGGAGATTtttA
GGAGATGATCATTTATATAATGTAgTaGTTACTGCTCAtGCTTTTgTTAT
AATTTTTTTTAtagtaaTACCtAtttTAATTGGGGGGTTTGGAAATTGGC
TGGTTCCTTTAATgTTaGGAGCTCCTGATATAGCTTTTCCTCGAATAAAT
AATTTAAGATTTTGGTTGTTACCTCCTTCGTTATTTTTGTtATTtATTTC
TTCTATAGTTGATATGGGggTAGGTTCTGGGTGAACAGtTTATCCtCCTC
TTTCTTCTTTAGAAGgACATTTtagaagaaGagTtgaTTTTGCTATTTTT
TCTCTTCATTTGGCTGGGGCTTCTtCtATtATAGGGGcTaTTAaTTTtAT
TTCAACTATTTTAAATATacgtATATATGGgaTGTCTATAGAAAAAATTT
CTTTATTTGTTTGATCCGTaTTAATTACtGCTGtTCTTTTACTTCTTTCT
tTACCTGtTTtagcaGgGGCTATtACTAtattATTAACagatcgtaaTTT
TAACACTTctTTTtttgatcctgctggagg--------------------
--------------------------------------------------
-------------aaaaatttttaaatagctgcaa--tttttgtactaag
gtagcataatca-tttgttttttaattttaaactagaatgaaaggtaaaa
caaatt-atttctttattatt-tatttttttataacttatattaaatata
aaaatata-tttttttaaaaaaaagacgac-aagaccctattgaacttta
ctt---tagtttagct-ggggaagctaaataacaaatattttatta-aaa
tt---ttataaatgacccaaaatatttgaataaataatcaagttaccata
gggataacagcgc-aataaatttttaaagttcttattttaaaatttgctt
acgacct-cgatgttg-aattaaaaatcttttct---aagcaaaaatatt
aaaagtaggtc---------------------------------------
--------ggtcgacaaattcaatgtgagatagagaaaaagccaggaggc
g-agagaggttccgtccctcgacactcgg-caccg-ga--ctctt-ccct
---gcgctc---gacccctcgcgcggctcggcggagaattggaatactag
cttccactcttctcc-tgctcgaccggcgtggg-cggggccgcgcttctc
---gtgagtctctcggttcgtcgagtaggacaggatcctgatgaatttga
gccggcgggaacttcgcccggtgcggccaagtgaaggcgaaccttctgtg
catgtctcatccgaccctcagacaggcgaagccccgggtagtacccgagg
ctgcaatgcgcgttcaaaaaatcagtgctcaatgtgtcctgcaattcaca
ccaagtctcggagctggctgcg
>Spintharus LA 00001800A
--------------------------------CAGCTATAGTGGGTACAG
CTATAAGAGTTTTAATTCGAATGGAGTTAGGGCAACCTGGAAGATTTTTA
GGAGATGATCATTTATATAATGTAGTAGTTACTGCTCATGCTTTTGTTAT
AATTTTTTTTATAGTAATACCTATTTTAATTGGGGGGTTTGGAAATTGGT
TGGTTCCTTTAATGTTAGGGGCTCCTGATATAGCTTTTCCTCGAATGAAT
AATTTAAGATTTTGGTTGTTGCCTCCTTCGTTATTTTTGCTATTTATTTC
TTCTATAGTTGATATAGGGGTAGGTTCTGGGTGGACTGTTTATCCTCCTC
TTTCTTCTTTAGAAGGACATTTTAGAAGAAGAGTTGATTTTGCTATTTTT
TCTCTTCATTTGGCTGGAGCTTCTTCTATTATGGGGGCTATTAATTTTAT
TTCAACTATTTTAAATATACGTAGACATGGGATGTCTATAGAAAAAATTT
CTTTATTTGTTTGATCTGTATTAATTACTGCTGTTCTTTTACTTCTTTCT
TTACCTGTTTTAGCAGGGGCTATTACTATATTATTAACAGATCGTAATTT
TAATACTTCTTTTTTTGATCCTGCtggaggaggagatccTATTTTATTTC
AACATTtgttTtgatttt--------------------------------
-------------aaaaatttttaaatagctgcaa--tttttgtactaag
gtagcataatca-tttgttttttaattttaaactagaatgaaaggtaaaa
caaatt-atttctttattatt-tatttttttataacttatattaaatata
aaaatata-tttttttaaaaaaaagacgac-aagaccctattgaacttta
ctt---tagtttagct-ggggaagctaaataacaaatattttatta-taa
tt---ttataaatgacccaaaatatttgaataaataatcaagttaccata
gggataacagcgc-aataaatttttaaagttcttattttaaaatttgctt
acgacct-cgatgttg-aattaaaaatctttact---aagcaaaaatatt
aaaagtaggtctgttcgacctttaaaattctacatgatc-----------
--------ggtcgacaaattMaatgtgagatagagaaaaagccaggaggc
g-agagaggttccgtccctcgacactcgg-caccg-ga--ctctt-ccct
---gcgctc--gggcccctcgcgcggctcggcggagaattggaatactgg
cttccactcttctcc-tgctcgaccggcgtggg-cggggccgcgcttcta
---gtgagtctctcggttcgtcgagtaggacaggatcctgatgaatttga
gccggcgggaacatcgcccggtgcggccaagtgaaggcgaaccttctgtg
catgtctcatccgaccctcagacaggcgaagccccgggtagtacccgagg
ctgcaatgcgcgttcaaaaaatcagtgctcaatgtgtcctgcaattcaca
ccaagtctcggagctggctgcg
>Spintharus LA 00001826A
--------------------------------cagcTATAGTGGGTACAG
CTATAAGAGTTTTAATTCGAATGGAGTTAGGGCAACCTGGAAGATTTTTA
GGAGATGATCATTTATATAATGTAGTAGTTACTGCTCATGCTTTTGTTAT
AATTTTTTTTATAGTAATACCTATTTTAATTGGGGGGTTTGGAAATTGGT
TGGTTCCTTTAATGTTAGGGGCTCCTGATATAGCTTTTCCTCGAATGAAT
AATTTAAGATTTTGGTTGTTGCCTCCTTCGTTATTTTTGCTATTTATTTC
TTCTATAGTTGATATAGGGGTAGGTTCTGGGTGGACTGTTTATCCTCCTC
TTTCTTCTTTAGAAGGACATTTTAGAAGAAGAGTTGATTTTGCTATTTTT
TCTCTTCATTTGGCTGGAGCTTCTTCTATTATGGGGGCTATTAATTTTAT
TTCAACTATTTTAAATATACGTAGACATGGGATGTCTATAGAAAAAATTT
CTTTATTTGTTTGATCTGTATTAATTACTGCTGTTCTTTTACTTCTTTCT
TTACCTGTTTTAGCAGGGGCTATTACTATATTATTAACAGATCGTAATTT
TAATACTTCTTTTTTtgatcctgctggaggagga----------------
--------------------------------------------------
-------------aaaaatttttaaatagctgcaa--tttttgtactaag
gtagcataatcattttgttttttaattttaaactagaatgaaaggtaaaa
caaatt-atttctttattatt-tatttttttataacttatattaaatata
aaaatata-ttttttaaaaaaaaagacgac-aagaccctattgaacttta
ctt---tagtttagct-ggggaagctaaataacaaatattttatta-taa
tt---ttataaatgacccaaaatatttgaataaataatcaagttaccata
gggataacagcgc-aataaatttttaaagttcttattttaaaatttgctt
acgacct-cgatgttg-aattaaaaatctttact---aagcaaaaatatt
aaaagtaggtctgttcgacctttaaaattctacatga-------------
--------gac-----aattaaatgtgagatagagaaaaagccaggaggc
g-agagaggttccgtccctcgacactcgg-caccg-ga--ctctt-ccct
---gcgctc--gggcccctcgcgcggctcggcggagaattggaatactgg
cttccactcttctcc-tgctcgaccggcgtggg-cggggccgcgcttcta
---gtgagtctctcggttcgtcgagtaggacaggatcctgatgaatttga
gccggcgggaacatcgcccggtgcggccaagtgaaggcgaaccttctgtg
catgtctcatccgaccctcagacaggcgaagccccgggtagtacccgagg
ctgcaatgcgcgttcaaaaaatcagtgctcaatgtgtcctgcaattcaca
ccaagtctcggagctggctgcg
>Spintharus LA 00001824A
--------------------------------cagCTATAgtgGGTacag
cTATAAGAGTTTTAATTCGAATGGAGTTAGGGCAACCTGGAAGATTTTTA
GGAGATGATCATTTATATAATGTAGTAGTTACTGCTCATGCTTTTGTTAT
AATTTTTTTTATAGTAATACCTATTTTAATTGGGGGGTTTGGAAATTGGT
TGGTTCCTTTAATGTTAGGGGCTCCTGATATAGCTTTTCCTCGAATGAAT
AATTTAAGATTTTGGTTGTTGCCTCCTTCGTTATTTTTGCTATTTATTTC
TTCTATAGTTGATATAGGGGTAGGTTCTGGGTGGACTGTTTATCCTCCTC
TTTCTTCTTTAGAAGGACATTTTAGAAGAAGAGTTGATTTTGCTATTTTT
TCTCTTCATTTGGCTGGAGCTTCTTCTATTATGGGGGCTATTAATTTTAT
TTCAACTATTTTAAATATACGTAGACATGGGATGTCTATAGAAAAAATTT
CTTTATTTGTTTGATCTGTATTAATTACTGCTGTTCTTTTACTTCTTTCT
TTACCTGTTTTAGCAGGGGCTATTACTATATTATTAACAGATCGTAATTT
TAATACTTCTTTTTTTGATCCTGCTGgaggaggagatcCTA---------
--------------------------------------------------
-----------tgaaaaatttttaaatagctgcaa--tttttgtactaag
gtagcataatca-tttgttttttaattttaaactagaatgaaaggtaaaa
caaatt-atttctttattatt-tatttttttataacttatattaaatata
aaaatata-tttttttaaaaaaaagacgac-aagaccctattgaacttta
ctt---tagtttagct-ggggaagctaaataacaaatattttatta-taa
tt---ttataaatgacccaaaatatttgaataaataatcaagttaccata
gggataacagcgc-aataaatttttaaagttcttattttaaaatttgctt
acgacct-cgatgttg-aattaaaaatctttact---aagcaaaaatatt
aaaagtaggtc---------------------------------------
--------ggtcgacaaattaaatgtgagatagagaaaaagccaggaggc
g-agagaggttccgtccctcgacactcgg-caccg-ga--ctctt-ccct
---gcgctc--gggcccctcgcgcggctcggcggagaattggaatactgg
cttccactcttctcc-tgctcgaccggcgtggg-cggggccgcgcttcta
---gtgagtctctcggttcgtcgagtaggacaggatcctgatgaatttga
gccggcgggaacatcgcccggtgcggccaagtgaaggcgaaccttctgtg
catgtctcatccgaccctcagacaggcgaagccccgggtagtacccgagg
ctgcaatgcgcgttcaaaaaatcagtgctcaatgtgtcctgcaattcaca
ccaagtctcggagctggctgc-
>Spintharus LA 00001661A
---------------------------------------------TACAG
CTAtaagAGTTTTAATTCGAATGGAGTTAGGGCAACCTGGAAGATTTTTA
GGAGATGATCATTTATATAATGTAGTAGTTACTGCTCATGCTTTTGTTAT
AATTTTTTTTATAGTAATACCTATTTTAATTGGGGGGTTTGGAAATTGGT
TGGTTCCTTTAATGTTAGGGGCTCCTGATATAGCTTTTCCTCGAATGAAT
AATTTAAGATTTTGGTTGTTGCCTCCTTCGTTATTTTTGCTATTTATTTC
TTCTATAGTTGATATAGGGGTAGGTTCTGGGTGGACTGTTTATCCTCCTC
TTTCTTCTTTAGAAGGACATTTTAGAAGAAGAGTTGATTTTGCTATTTTT
TCTCTTCATTTGGCTGGAGCTTCTTCTATTATGGGGGCTATTAATTTTAT
TTCAACTATTTTAAATATACGTAGACATGGGATGTCTATAGAAAAAATTT
CTTTATTTGTTTGATCTGTATTAATTACTGCTGTTCTTTTACTTCTTTCT
TTACCTGTTTTagcAGGGGCTATTACTATATTATTAACagaTcGTAATTT
TAAtacTTCTTTTTTtgaTcctgctggaggaggagatcctaTTttaTTTC
AACATTtgtTTtgattWW--------------------------------
-----------tgaaaaatttttaaatagctgcaa--tttttgtactaag
gtagcataatca-tttgttttttaattttaaactagaatgaaaggtaaaa
caaatt-atttctttattatt-tatttttttataacttatattaaatata
aaaatata-tttttttaaaaaaaagacgac-aagaccctattgaacttta
ctt---tagtttagct-ggggaagctaaataacaaatattttatta-taa
tt---ttataaatgacccaaaatatttgaataaataatcaagttaccata
gggataacagcgc-aataaatttttaaagttcttattttaaaatttgctt
acgacct-cgatgttg-aattaaaaatctttact---aagcaaaaatatt
aaaagtaggtctgttcgacctttaaaattctacatgatct----------
--------------------------------------------------
--------------------------------------------------
--------------------------------------------------
--------------------------------------------------
--------------------------------------------------
--------------------------------------------------
--------------------------------------------------
--------------------------------------------------
----------------------
>Spintharus LA 00001712A
tggaactttatattttatatttggaatttgatcagctatagtgggtacag
ctataaGAGTTTTAAtTcgAATGGAGTTAGGGCAACctggaagattttTA
GGAGATGATCATTTATATAATGTAGTAGTTACTGCTCAtGCTTTTGTTAT
AATTTTTTTTATAGTAAtACCTATTTTAATTGGGGGGTTTGGAAATTGGT
TGGTTCCTTTAATGTTAGGGGCTCCTGATATAGCTTTTCCTCGAATGAAT
AATTTAAGATTTTGGTTGTTGCCTCCTtCGTTATTTTTGCTATTTATTTC
TTCTATAGTTGATATAGGGGTAGGTTCTGGGTGGACtGTTTAtCCTCCTC
TTTCTTCTTTAGAAGGACATTTTAGAAGAaGAGTTGATTTTGCTATTTTT
TCTCTTCATTTGGCTGGAGCTTCTTCTATTATGGGGGcTATTAATTTTAT
TTCaACTATTTTAAATATACGTAGACATGGGATGTCTATAGAAAAAATTT
CTTTATTTGTTTGATCTGTATTAATTACTGCTGTTCTTTTACTTCTTTCT
TTACCTgttttagcaggggctatTACTATATTATTAACAGATcgtAatTT
taatacttctttTTTtgatcctgctggaggaggaSatcctattTtatttc
aacatttgttttgat-----------------------------------
-acctgctccatgaaaaatttttaaatagctgcaa--tttttgtactaag
gtagcataatca-tttgttttttaattttaaactagaatgaaaggtaaaa
caaatt-atttctttattatt-tatttttttataacttatattaaatata
aaaatata-tttttttaaaaaaaagacgac-aagaccctattgaacttta
ctt---tagtttagct-ggggaagctaaataacaaatattttatta-taa
tt---ttataaatgacccaaaatatttgaataaataatcaagttaccata
gggataacagcgc-aataaatttttaaagttcttattttaaaatttgctt
acgacct-cgatgttg-aattaaaaatctttact----------------
--------------------------------------------------
--------------------------------------------------
--------------------------------------------------
--------------------------------------------------
--------------------------------------------------
--------------------------------------------------
--------------------------------------------------
--------------------------------------------------
--------------------------------------------------
----------------------
>Spintharus LA 00002152A
--------------------------------caGCTATagTAGGTACAG
CTATAAGAGTTATAATTCGAATAGAGTTAGGGCAACCTGGTAGATTTTTA
GGAGATGATCATTTATATAATGTAGTAGTAACTGCTCATGCTTTTGTTAT
AATTTTTTTTATAGTTATACCTATTTTAATTGGAGGATTTGGGAATTGGT
TGGTACCTTTAATATTAGGAGCTCCTGATATAGCTTTTCCTCGAATGAAT
AATTTAAGATTTTGGTTACTTCCTCCTTCATTATTATTACTATTTATTTC
TTCTATAGTGGATATAGGGGTAGGTTCTGGGTGAACAGTTTATCCTCCTC
TTTCTTCTTTAGAAGGGCATTTTAGTAGAAGAGTTGATTTTGCTATTTTT
TCTCTTCATTTAGCGGGAGCTTCTTCTATTATAGGGGCTATTAATTTTAT
TTCAACTATTTTGAATATGCGGGTATATGGAATATCTATAGAAAAGATTT
CTTTATTTGTTTGATCTGTATTAATTACTGCTGTTCTTTTGCTTCTTTCT
TTACCTGTTTTAGCAGGGGCTATTACTATATTGTTGAGAGATCGTAATTT
TAATACTTCTTTTTTTGATCCTGCTGGGGggggagatcCTATTTTATTTC
AACATTTATTTtgatttt--------------------------------
--------------aaaacctttaaatagctgcaa--tttttgtactaag
gtagcataatca-tttgttttttaattttaaactagaatgaaaggtcaaa
caaatc-atttctttatttttctattttattttaacttatactaaatata
aaaatata-ttttttaaaaaaaaagacgacgaagaccctattgaacttta
cta---tagtttagct-ggggaagcttaataataaatattttactattaa
ct---ttataaatgacccaaaatatttgattaaataaccaagttaccata
gggataacagcgc-aataaatttttaaagttcttatctaaaaatttgctt
acgacct-cgatgttg-aattagaaatctctatt---aagcaaaaataat
aaaagtaggtctgttcgacctttaaaattctacat---------------
--------------------------------------------------
--------------------------------------------------
--------------------------------------------------
--------------------------------------------------
--------------------------------------------------
--------------------------------------------------
--------------------------------------------------
--------------------------------------------------
----------------------
>Spintharus LA 00000550A
TGGTACTTTGTATTTTATGTTTGGGATTTGATCAGCTATAGTAGGAACAG
CTATAAGAGTATTAATTCGAATGGAGTTAGGGCAACCTGGTAGATTTTTA
GGAGATGATCATTTATATAATGTAGTAGTAACTGCTCATGCTTTTGTTAT
AATTTTTTTTATAGTTATACCTATTTTAATTGGAGGGTTTGGAAACTGGT
TAGTTCCTTTAATATTAGGGGCTCCTGATATAGCTTTTCCTCGGATAAAT
AATTTAAGATTTTGGTTACTTCCTCCTTCATTATTGTTATTATTTATTTC
TTCTATAGTGGATATGGGTGTAGGTTCTGGGTGGACAGTTTATCCTCCTC
TTTCTTCTTTAGAAGGACATTTTAGTAGCAGAGTTGATTTTGCTATTTTT
TCTCTTCATTTAGCGGGAGCTTCTTCAATTATAGGGGCTATTAATTTTAT
TTCAACTATTTTGAATATACGAATGTATGGAGTATCTATAGAAAAGATTT
CTTTATTTGTTTGATCAGTTTTAATTACTGCTGTTCTTTTACTTCTTTCT
TTACCTGTTTTAGCAGGAGCTATTACTATATTATTAAGAGATCGTAATTT
TAATACTTCTTTTTTTGATCCTGCTGGGGGTggagatCCTATT-------
-------------------aaacattgtttataaaaattcttataaatac
aacctgctcaat-gaaaacctttaaatagctgcaa--tttatgtactaag
gtagcataatca-tttgttttttaattttaaactagaatgaaaggtcaaa
caaatc-atttctttatttttctattttatttcaacttatattaaatata
aaaatata-ttttttcaaaaaaaagacgac-aagaccctattgaacttta
cta---cagtttagct-ggggaagctaaataacaaatattttattattaa
ct---atataaatgacccaaaatatttgattaaataatcaagttaccata
gggataacagcgc-aataaatttttaaagttcttatctaaaaatttgctt
acgacct-cgatgttg-aattagaaatctctatt---aagtaaaaataat
aaaagtaggtctgttcgacctttaaaattctacatgatctga--------
--------ggtcgac-aaataaatgtgagattgagaaaaagccaggaggc
g-agagaggttccgtccctcgacactcgg-caccg-ga--ctcttcccct
---gcgctctcaaacccctcgcgcggctcggcggagatctggaatgtg--
-ctccacgcttctcc-tgctcgaccggcgtgatgcggggccgcgcttctc
-cttagag--tctcgattcgtcgagtaggacaggatcctgatgaatttga
gccgacggacacttcgtccggcgcggccaagtgaaggcggaccttctgtg
taagtctcatccgaccctcagacaggcgaagccccgggtagtacccgagg
ctgcaatgcgcgttcaaaaaatcagtgctcaatgtgtcctgcaattcaca
ccaagtctcggagctggctgc-
>Spintharus LA 00001452A
---------------------------------------agTAGGAACAG
CTATAAGAGTATTAATTCGAATGGAGTTAGGGCAACCTGGTAGATTTTTA
GGAGATGATCATTTATATAATGTAGTAGTAACTGCTCATGCTTTTGTTAT
AATTTTTTTTATAGTTATACCCATTTTAATTGGAGGGTTTGGAAACTGGT
TAGTTCCTTTAATATTAGGGGCTCCTGATATAGCTTTTCCTCGGATAAAT
AATTTAAGATTTTGGTTACTTCCTCCTTCATTATTGTTATTATTTATTTC
TTCTATAGTGGATATGGGTGTAGGTTCTGGGTGGACAGTTTATCCTCCTC
TTTCTTCTTTAGAAGGACATTTTAGTAGCAGAGTTGATTTTGCTATTTTT
TCTCTTCATTTAGCGGGAGCTTCTTCAATTATAGGGGCTATTAATTTTAT
TTCAACTATTTTGAATATACGAATGTATGGAGTATCTATAGAAAAGATTT
CTTTATTTGTTTGATCAGTTTTAATTACTGCTGTTCTTTTACTTCTTTCT
TTACCTGTTTTAGCAGGAGcTATTACTATATTATTAAGAGATCGTAATTT
TAATACTTCTTTTTTTGaccCTGCTGGGGGTggagatcctaTtt------
---------------------acattgtttataaaaattcttataaatac
aacctgctcaat-gaaaacctttaaatagctgcaa--tttatgtactaag
gtagcataatca-tttgttttttaattttaaactagaatgaaaggtcaaa
caaatc-atttctttatttttctattttatttcaacttatattaaatata
aaaatata-ttttttcaaaaaaaagacgac-aagaccctattgaacttta
cta---cagtttagct-ggggaagctaaataacaaatattttattattaa
ct---atataaatgacccaaaatatttgattaaataatcaagttaccata
gggataacagcgc-aataaatttttaaagttcttatctaaaaatttgctt
acgacct-cgatgttg-aattagaaatctctatt---aagtaaaaataat
aaaagtaggtctgttcgacctttaaaattctacatgatc-----------
--------ggtcgac-aaataaatgtgagattgagaaaaagccaggaggc
g-agagaggttccgtccctcgacactcgg-caccg-ga--ctcttcccct
---gcgctctcaaacccctcgcgcggctcggcggagatctggaatgtg--
-ctccacgcttctcc-tgctcgaccggcgtgatgcggggccgcgcttctc
-Yttagag--tctcgattcgtcgagtaggacaggatcctgatgaatttga
gccgacggacacttcgtccggcgcggccaagtgaaggcggaccttctgtg
taagtctcatccgaccctcagacaggcgaagccccgggtagtacccgagg
ctgcaatgcgcgttcaaaaaatcagtgctcaatgtgtcctgcaat-----
----------------------
>Spintharus LA 00000173A
TGGTACTtTGTATTTTATGTTTGGGATTTGATCAGCTATAGTAGGAACAG
CTATAAGAGTATTAATTCGAATGGAGTTAGGGCAACCTGGTAGATTTTTA
GGAGATGATCATTTATATAATGTAGTAGTAACTGCTCATGCTTTTGTTAT
AATTTTTTTTATAGTTATACCTATTTTAATTGGAGGGTTTGGAAACTGGT
TAGTTCCTTTAATATTAGGGGCTCCTGATATAGCTTTTCCTCGGATAAAT
AATTTAAGATTTTGGTTACTTCCTCCTTCATTATTGTTATTATTTATTTC
TTCTATAGTGGATATGGGTGTAGGTTCTGGGTGGACAGTTTATCCTCCTC
TTTCTTCTTTAGAAGGACATTTTAGTAGCAGAGTTGATTTTGCTATTTTT
TCTCTTCATTTAGCGGGAGCTTCTTCAATTATAGGGGCTATTAATTTTAT
TTCAACTATTTTGAATATACGAATGTATGGAGTATCTATAGAAAAGATTT
CTTTATTTGTTTGATCAGTTTTAATTACTGCTGTTCTTTTACTTCTTTCT
TTACCTGTTTTAGCAGGAGCTATTACTATATTATTAAGAGATCGTAATTT
TAATACTTCTTTTTTTGatccTGCTGGGGgtggagatcctattttatttc
AACATTTAtTTtgatttt-aaacattgtttataaaaattcttataaatac
aacctgctcaat-gaaaacctttaaatagctgcaa--tttatgtactaag
gtagcataatca-tttgttttttaattttaaactagaatgaaaggtcaaa
caaatc-atttctttatttttctattttatttcaacttatattaaatata
aaaatata-ttttttcaaaaaaaagacgac-aagaccctattgaacttta
cta---cagtttagct-ggggaagctaaataacaaatattttattattaa
ct---atataaatgacccaaaatatttgattaaataatcaagttaccata
gggataacagcgc-aataaatttttaaagttcttatctaaaaatttgctt
acgacct-cgatgttg-aattagaaatctctatt---aagtaaaaataat
aaaagtaggtctgttcgacctttaaaattctacatgatctga--------
--------------------------------------------------
--------------------------------------------------
--------------------------------------------------
--------------------------------------------------
--------------------------------------------------
--------------------------------------------------
--------------------------------------------------
--------------------------------------------------
----------------------
>Spintharus LA 00000648A
TGGTActtTGTATTTTATGTTTGGGATTTGATCAGCTATAGTaGGAACAG
CTATAAGAGTATTAATTCGAATGGAGTTAGGGCAACCTGGTAGATTTTTA
GGAGATGATCATTTATATAATGTAGTAGTAACTGCTCATGCTTTTGTTAT
AATTTTTTTTATAGTTATACCTATTTTAATTGGGGGGTTTGGAAACTGGT
TAGTTCCTTTAATATTAGGGGCTCCTGATATAGCTTTTCCTCGGATAAAT
AATTTAAGATTTTGGTTACTTCCTCCTTCATTATTGTTATTATTTATTTC
TTCTATAGTGGATATGGGTGTAGGTTCTGGGTGGACAGTTTATCCTCCTC
TTTCTTCTTTAGAAGGACATTTTAGTAGCAGAGTTGATTTTGCTATTTTT
TCTCTTCATTTAGCGGGAGCTTCTTCAATTATAGGGGCTATTAATTTTAT
TTCAACTATTTTGAATATACGAATGTATGGAGTATCTATAGAAAAGATTT
CTTTATTTGTTTGATCAGTTTTAATTACTGCTGTTCTTTTACTTCTTTCT
TTACCTGTTTTAGCAGGAGCTATTACTATATTATTAAGAGATCGTAATTT
TAATACTTCTTTTTTTGatcctgCTGGGGgtggagatcctatt-------
-------------------aaacattgtttataaaaattcttataaatac
aacctgctcaat-gaaaacctttaaatagctgcaa--tttatgtactaag
gtagcataatca-tttgttttttaattttaaactagaatgaaaggtcaaa
caaatc-atttctttatttttctattttatttcaacttatattaaatata
aaaatata-ttttttcaaaaaaaagacgac-aagaccctattgaacttta
cta---cagtttagct-ggggaagctaaataacaaatattttattattaa
ct---atataaatgacccaaaatatttgattaaataatcaagttaccata
gggataacagcgc-aataaatttttaaagttcttatctaaaaatttgctt
acgacct-cgatgttg-aattagaaatctctatt---aagtaaaaataat
aaaagtaggtctgttcgacctttaaaattctacatgatctga--------
--------------------------------------------------
--------------------------------------------------
--------------------------------------------------
--------------------------------------------------
--------------------------------------------------
--------------------------------------------------
--------------------------------------------------
--------------------------------------------------
----------------------
>Spintharus LA 00000166A
tggtactttgtattttatgtTtgggatttgatcagCTATAGTAGGAacag
cTATAAGAGTATTAATTCGAATGGAGTTAGGGCAACCTGGTagattttta
GGAGATGATCATTTATATAATGTAGTAGTAACTGCTCATGCTTTTGTTAT
AATTTTTTTTATAGTTATACCTATTTTAATTGGAGGGTTTGGAAACTGGT
TAGTTCCTTTAATATTAGGGGCTCCTGATATAGCTTTTCCTCGGATAAAT
AATTTAAGATTTTGGTTACTTCCTCCTTCATTATTGTTATTATTTATTTC
TTCTATAGTGGATATGGGTGTAGGTTCTGGGTGGACAGTTTATCCTCCTC
TTTCTTCTTTAGAAGGACATTTTAGTAGTAGAGTTGATTTTGCTATTTTT
TCTCTTCATTTAGCGGGAGCTTCTTCAATTATAGGGGCTATTAATTTTAT
TTCAACTATTTTGAATATACGAATGTATGGAGTATCTATAGAAAAGATTT
CTTTATTTGTTTGATCAGTTTTAATTACTGCTGTTCTTTTACTTCTTTCT
TTACCTGTTTTAGCAGGAGCTATTACTATATTATTAAGAGATCGTAATTT
TAATACTtctttTtttgaccctgc--------------------------
-------------------aaacattgtttataaaaattcttataaatac
aacctgctcaat-gaaaacctttaaatagctgcaa--tttatgtactaag
gtagcataatca-tttgttttttaattttaaactagaatgaaaggtcaaa
caaatc-atttctttatttttctattttatttcaacttatattaaatata
aaaatata-ttttttcaaaaaaaagacgac-aagaccctattgaacttta
cta---cagtttagct-ggggaagctaaataacaaatattttattattaa
ct---atataaatgacccaaaatatttgattaaataatcaagttaccata
gggataacagcgc-aataaatttttaaagttcttatctaaaaatttgctt
acgacct-cgatgttg-aattagaaatctctatt---aagtaaaaataat
aaaagtaggtctgttcgacctttaaaattctacatgatctga--------
--------------------------------------------------
--------------------------------------------------
--------------------------------------------------
--------------------------------------------------
--------------------------------------------------
--------------------------------------------------
--------------------------------------------------
--------------------------------------------------
----------------------
>Spintharus LA 00001408A
----------------------------tgATCAGCTATAGTAGGAACAG
CTATAAGAGTATTAATTCGAATGGAGTTAGGGCAACCTGGTAGATTTTTA
GGAGATGATCATTTATATAATGTAGTAGTAACTGCTCATGCTTTTGTTAT
AATTTTTTTTATAGTTATACCCATTTTAATTGGAGGGTTTGGAAACTGGT
TAGTTCCTTTAATATTAGGGGCTCCTGATATAGCTTTTCCTCGGATAAAT
AATTTAAGATTTTGGTTACTTCCTCCTTCATTATTGTTATTATTTATTTC
TTCTATAGTGGATATGGGTGTAGGTTCTGGGTGGACAGTTTATCCTCCTC
TTTCTTCTTTAGAAGGACATTTTAGTAGCAGAGTTGATTTTGCTATTTTT
TCTCTTCATTTAGCGGGAGCTTCTTCAATTATAGGGGCTATTAATTTTAT
TTCAACTATTTTGAATATACGAATGTATGGAGTATCTATAGAAAAGATTT
CTTTATTTGTTTGATCAGTTTTAATTACtGCTGTTCTTTTACTTCTTTCT
TTACCTGTTTTAGCAGGAGCTATTACTATATTATTAAGAGATCGTAATTT
TAATACTTCTTTTTTTGATCCTGCTGGGGgtggagatcCTAT--------
------------------------ttgtttataaaaattcttataaatac
aacctgctcaat-gaaaaccattaaatagctgcaa--tttatgtactaag
gtagcataatca-tttgttttttaattttaaactagaatgaaaggtcaaa
caaatc-atttctttatttttctattttatttcaacttatattaaatata
aaaatata-ttttttcaaaaaaaagacgac-aagaccctattgaacttta
cta---cagtttagct-ggggaagctaaataacaaatattttattattaa
ct---atataaatgatccaaaatatttgattaaataatcaagttaccata
gggataacagcgc-aataaatttttaaagttcttatctaaaaatttgctt
acgacct-cgatgttg-aattagaaatctctatt---aagtaaaaataat
aaaagtaggtctgttcgacctttaaaattctacatgatc-----------
--------------------------------------------------
--------------------------------------------------
--------------------------------------------------
--------------------------------------------------
--------------------------------------------------
--------------------------------------------------
--------------------------------------------------
--------------------------------------------------
----------------------
>Spintharus LA 00001536A
--------------------TTGGGATTTGATCAGCTATAGTAGGAACAG
CTATAAGAGTATTAATTCGAATGGAGTTAGGGCAACCTGGTAGATTTTTA
GGAGATGATCATTTATATAATGTAGTAGTAACTGCTCATGCTTTTGTTAT
AATTTTTTTTATAGTTATACCCATTTTAATTGGAGGGTTTGGAAACTGGT
TAGTTCCTTTAATATTAGGGGCTCCTGATATAGCTTTTCCTCGGATAAAT
AATTTAAGATTTTGGTTACTTCCTCCTTCATTATTGTTATTATTTATTTC
TTCTATAGTGGATATGGGTGTAGGTTCTGGGTGGACAGTTTATCCTCCTC
TTTCTTCTTTAGAAGGACATTTTAGTAGCAGAGTTGATTTTGCTATTTTT
TCTCTTCATTTAGCGGGAGCTTCTTCAATTATAGGGGCTATTAATTTTAT
TTCAACTATTTTGAATATACGAATGTATGGAGTATCTATAGAAAAGATTT
CTTTATTTGTTTGATCAGTTTTAATTACTGCTGTTCTTTTACTTCTTTCT
TTACCTGTTTTAGCAGGAGCTATTACTATATTATTAAGAGATCGTAATTT
TAATACTTCTTTTTTTGATCCTGCTGGGGGTGGAGATCCTATTTTATTTC
AACATTTATTTTGATT----------------------------------
-----------T-GAAAACCTTTAAATAGCTGCAA--TTTATGTACTAAG
GTAGCATAATCA-TTTGTTTTTTAATTTTAAACTAGAATGAAAGGTCAAA
CAAATC-ATTTCTTTATTTTTCTATTTTATTTCAACTTATATTAAATATA
AAAATATA-TTTTTTCAAAAAAAAGACGAC-AAGACCCTATTGAACTTTA
CTA---CAGTTTAGCT-GGGGAAGCTAAATAACAAATATTTTATTATTAA
CT---ATATAAATGACCCAAAATATTTGATTAAATAATCAAGTTACCATA
GGGATAACAGCGC-AATAAATTTTTAAAGTTCTTATCTAAAAATTTGCTT
ACGACCT-CGATGTTG-AATTAGAAATCTCTATT---AAGTAAAAATAAT
AAAAGTAGGTCTGTTCGACCTTTAAAATTCTACATGAT------------
--------GGTCGAC-AAATAAATGTGAGATTGAGAAAAAGCCAGGAGGC
G-AGAGAGGTTCCGTCCCTCGACACTCGG-CACCG-GA--CTCTTCCCCT
---GCGCTCTCAAACCCCTCGCGCGGCTCGGCGGAGATCTGGAATGTG--
-CTCCACGCTTCTCC-TGCTCGACCGGCGTGATGCGGGGCCGCGCTTCTC
-YTTAGAG--TCTCGATTCGTCGAGTAGGACAGGATCCTGATGAATTTGA
GCCGACGGACACTTCGTCCGGCGCGGCCAAGTGAAGGCGGACCTTCTGTG
TAAGTCTCATCCGACCCTCAGACAGGCGAAGCCCCGGGTAGTACCCGAGG
CTGCAATGCGCGTTCAAAAAATCAGTGCTCAATGTGTCCTGCAATT----
----------------------
>Spintharus LA 00001460A
--------------------------------cagcTATAGTAGGAACAG
CTATAAGAGTATTAATTCGAATGGAGTTAGGGCAACCTGGTAGATTTTTA
GGAGATGATCATTTATATAATGTAGTAGTAACTGCTCATGCTTTTGTTAT
AATTTTTTTTATAGTTATACCCATTTTAATTGGAGGGTTTGGAAACTGGT
TAGTTCCTTTAATATTAGGGGCTCCTGATATAGCTTTTCCTCGGATAAAT
AATTTAAGATTTTGGTTACTTCCTCCTTCATTATTGTTATTATTTATTTC
TTCTATAGTGGATATGGGTGTAGGTTCTGGGTGGACAGTTTATCCTCCTC
TTTCTTCTTTAGAAGGACATTTTAGTAGCAGAGTTGATTTTGCTATTTTT
TCTCTTCATTTAGCGGGAGCTTCTTCAATTATAGGGGCTATTAATTTTAT
TTCAACTATTTTGAATATACGAATGTATGGAGTATCTATAGAAAAGATTT
CTTTATTTGTTTGATCAGTTTTAATTACTGCTGTTCTTTTACTTCTTTCT
TTACCTGTTTTAGCAGGAGCTATTACTATATTATTAAGAGATCGTAATTT
TAATACTTCTTTTTTTGATCCTGCTGGGGgtggagatcCT----------
--------------------------------tagaattcttataaatac
aacctgctcgat-gaaaacctttaaatagctgcaa--tttatgtactaag
gtagcataatca-tttgttttttaattttaaactagaatgaaaggtcaaa
caaatc-atttctttatttttctattttatttcaacttatattaaatata
aaaatata-ttttttcaaaaaaaagacgac-aagaccctattgaacttta
cta---cagtttagct-ggggaagctaaataacaaatattttattattaa
ct---atataaatgacccaaaatatttgattaaataatcaagttaccata
gggataacagcgc-aataaatttttaaagttcttatctaaaaatttgctt
acgacct-cgatgttg-aattagaaatctctatt---aagtaaaaataat
aaaagtaggtctgttcgacctttaaaattctacatgatct----------
--------------------------------------------------
--------------------------------------------------
--------------------------------------------------
--------------------------------------------------
--------------------------------------------------
--------------------------------------------------
--------------------------------------------------
--------------------------------------------------
----------------------
>Spintharus LA 00001596A
--------------------------------caGCTATAGTAGGAACAG
CTATAAGAGTATTAATTCGAATGGAGTTAGGGCAACCTGGTAGATTTTTA
GGAGATGATCATTTATATAATGTAGTAGTAACTGCTCATGCTTTTGTTAT
AATTTTTTTTATAGTTATACCCATTTTAATTGGAGGGTTTGGAAACTGGT
TAGTTCCTTTAATATTAGGGGCTCCTGATATAGCTTTTCCTCGGATAAAT
AATTTAAGATTTTGGTTACTTCCTCCTTCATTATTGTTATTATTTATTTC
TTCTATAGTGGATATGGGTGTAGGTTCTGGGTGGACAGTTTATCCTCCTC
TTTCTTCTTTAGAAGGACATTTTAGTAGCAGAGTTGATTTTGCTATTTTT
TCTCTTCATTTAGCGGGAGCTTCTTCAATTATAGGGGCTATTAATTTTAT
TTCAACTATTTTGAATATACGAATGTATGGAGTATCTATAGAAAAGATTT
CTTTATTTGTTTGATCAGTTTTAATTACTGCTGTTCTTTTACTTCTTTCT
TTACCTGTTTTAGCAGGAGCTATTACTATATTATTAAGAGATCGTAATTT
TAATACTTCTTTTTTTGATCCTGCTGGGGGTggagatcCT----------
----------------------------ttatataaattcttataaatac
aacctgctcaat-gaaaacctttaaatagctgcaa--tttatgtactaag
gtagcataatca-tttgttttttaattttaaactagaatgaaaggtcaaa
caaatc-atttctttatttttctattttatttcaacttatattaaatata
aaaatata-ttttttcaaaaaaaagacgac-aagaccctattgaacttta
cta---cagtttagct-ggggaagctaaataacaaatattttattattaa
ct---atataaatgacccaaaatatttgattaaataatcaagttaccata
gggataacagcgc-aataaatttttaaagttcttatctaaaaatttgctt
acgacct-cgatgttg-aattagaaatctctatt---aagtaaaaataat
aaaagtag------------------------------------------
--------------------------------------------------
--------------------------------------------------
--------------------------------------------------
--------------------------------------------------
--------------------------------------------------
--------------------------------------------------
--------------------------------------------------
--------------------------------------------------
----------------------
>Spintharus MX 00006359A
-----------------TATTTGGGATTTGGTCaGCTATAGTAGGGACAG
CTATAAGAGTTTTGATTCGGATAGAATTAGGGCAATCTGGGAGATTTTTA
GGGGATGATCATTTGTATAATGTGGTAGTAACTGCTCATGCTTTTGTTAT
AATTTTTTTTATAGTGATACCTATTTTGATTGGGGGTTTTGGTAATTGGT
TAGTTCCAATAATGTTAGGTGCACCTGATATAGCATTTCCTCGAATAAAT
AATTTAAGATTTTGGTTACTTCCTCCTTCTTTATTATTATTATTTATTTC
TTCTATGGTTGATATAGGAGTGGGTTCTGGGTGAACAGTTTATCCTCCTC
TTTCTTCTTTAGAAGGTCATTTTAGAAGAAGAGTGGATTTTGCTATTTTT
TCTCTTCATTTAGCGGGGGCTTCTTCTATTATAGGGGCTATTAATTTTAT
TTCAACTATTTTGAATATACGGGTGTATGGAATAACTATAGAAAAAATTT
CTTTATTTGTTTGATCTGTATTAATTACTGCTGTTCTTTTACTTTTTTCT
TTGCCTGTTTTAGCAGGAGCTATCACCATATTATTAACAGATCGAAATTT
TAATACTTCTTTTTTTGATCCTGCTGGTGgagggGATCCTATTTTATTTC
AACATTtattTtgatt----------------------------------
------ctcaat--gaaaaatttaaatagctgcaa--tttttgtactaag
gtagcataatca-tttgttttttaatttaaaactagaatgaaaggtaaaa
caaatt-atttctttattttt-tatttaattataacttatactaaatata
aaaatata-tttttataaaaaaaagacgac-aagaccctattgaacttta
ctt---tagtttagct-ggggaagctaaataataaatattttacttttaa
ta---ttgtaaatgacccaaaatatttgaatt-ttaaccaagttaccata
gggataacagcgc-aataaatttttaaagttcttatctaaaaatttgctt
acgacct-cgatgttg-aattagaaatctttatt---aagcaaaaataat
aaaagtaggtctgttcgacctttaatattctacatgatct----------
-----------cgacaaaat-aatttgagataaagaaaaagccagatggc
a-agcgaggttccgtccctcgacactcgg-caccg-ga--ctctt-ctct
---gcgcttc-aaacccctcgcgcggctcggcggagaattggaata----
--accaatcttctcc-tgctcgaccggcgtggc-tggggccgcgcttcta
---gtgag--tctcgattcgtcgagtaggacaggatcctgatgactttaa
gccgacggacatttcgtccggtgcggccaagtgaaggcgaaccttctatg
caagtctcatccgaccctcagacaggcgaagccccgggtagtacccgagg
ctgcaatgcgcgttcaaaaaatcagtgctcaatgtgtcctgcaattcaca
c---------------------
>Spintharus MX 00006162A
------------------ATTTGGGATTTggtCaGCTATAGTAGGGACAG
CTATAAGAGTTTTGATTCGGATAGAATTAGGGCAATCTGGGAGATTTTTA
GGGGATGATCATTTGTATAATGTGGTAGTAACTGCTCATGCTTTTGTTAT
AATTTTTTTTATAGTAATACCTATTTTGATTGGGGGTTTTGGTAATTGGT
TAGTTCCAATAATGTTAGGTGCACCTGATATAGCATTTCCTCGAATAAAT
AATTTAAGATTTTGATTACTTCCTCCTTCTTTATTATTATTATTCATTTC
TTCTATGGTTGATATAGGAGTGGGTTCTGGGTGAACAGTTTATCCTCCTC
TTTCTTCTTTAGAAGGTCATTTTAGAAGAAGAGTGGATTTTGCTATTTTT
TCTCTTCATTTAGCGGGGGCTTCTTCTATTATAGGGGCTATTAATTTTAT
TTCAACTATTTTGAATATACGGGTATATGGAATGACTATAGAAAAAATTT
CTTTATTTGTTTGATCTGTATTAATTACTGCTGTTCTTTTACTTCTTTCT
TTGCCTGTTTTAGCAGGAGCTATTACTATATTATTAACAGATCGAAATTT
TAATACTTCTTTTTTTGATCCTGCTGGTGGAGGggatccT----------
--------------------------------------------------
-----gctcaat--gaaaaatttaaatagctgcaa--tttttgtactaag
gtagcataatca-tttgttttttaatttaaaactagaatgaaaggtaaaa
caaatt-atttctttattttt-tatttaattataacttatactaaatata
aaaatata-tttttataaaaaaaagacgac-aagaccctattgaacttta
ctt---tagtttagct-ggggaagctaaataataaatattttacttttaa
tc---ttataaatgacccaaaatatttgaatt-ttaaccaagttaccata
gggataacagcgc-aataaatttttaaagttcttatctaaaaatttgctt
acgacct-cgatgttg-aattagaaatctttatt---aagcaaaaataat
aaaagtaggtctgttcgacctttaatattctacatgatc-----------
--------ggtcgacaRaataaatttgagataaagaaaaagccagatggc
a-agcgaggttccgtccctcgacactcgg-caccg-ga--ctctt-ctMt
---gcgcttc-aaacccctcgcgcggctcggcggagaattggaata----
--accaatcttctcc-tgctcgaccggcgtggc-tggggccgcgcttctM
---gtgag--tctcgattcgtcgagtaggacaggatcctgatgactttaa
gccgacggacatttcgtccggtgcggccaagtgaaggcgaaccttctatg
caagtctcatccgaccctcagacaggcgaagccccgggtagtacccgagg
ctgcaatgcgcgttcaaaaaatcagtgctcaatgtgtcctgca-------
----------------------
>Spintharus MX 00006461A
------------------aTTTGGGATTTgGTCAGCTATAGTAGGGACAG
CTATAAGAGTTTTGATTCGGATAGAATTAGGGCAACCTGGTAGATTTTTA
GGGGATGATCATTTGTATAATGTGGTAGTAACTGCTCATGCTTTTGTTAT
AATTTTTTTTATAGTGATACCTATTTTGATTGGGGGTTTTGGTAATTGGT
TAGTTCCAATAATGTTAGGTGCACCTGATATAGCATTTCCTCGAATAAAT
AATTTAAGATTTTGGTTACTTCCCCCTTCTTTATTATTATTATTTATTTC
TTCTATGGTTGATATAGGAGTGGGTTCTGGGTGAACAGTTTATCCTCCTC
TTTCTTCTTTAGAAGGTCATTTTAGAAGAAGAGTGGATTTTGCTATTTTT
TCTCTTCATTTAGCGGGGGCTTCTTCTATTATAGGGGCTATTAATTTTAT
TTCAACTATTTTGAATATACGGGTATATGGAATAACTATAGAAAAAATTT
CTTTATTTGTTTGATCTGTATTAATTACTGCTGTCCTTTTACTTCTTTCT
TTGCCTGTTTTAGCAGGAGCTATCACCATACTATTAACAGATCGAAATTT
TAATACTTCTTTTTTTGATCCTGCTGGTGGagggGATCCTATTTTATTTC
AACATTTAttTtgatttt--------------------------------
------ctcaat--gaaaaatttaaatagctgcaa--tttttgtactaag
gtagcataatca-tttgttttttaatttaaaactagaatgaaaggtaaaa
caaatt-atttctttattttt-tatttaattataacttatactaaatata
aaaatata-tttttataaaaaaaagacgac-aagaccctattgaacttta
ctt---tagtttagct-ggggaagctaaataataaatattttacttttaa
ta---ttataaatgacccaaaatatttgaatt-ttaaccaagttaccata
gggataacagcgc-aataaatttttaaagttcttatctaaaaatttgctt
acgacct-cgatgttg-aattagaaatctttatt---aagcaaaaataat
aaaagtaggtc---------------------------------------
--------ggtcgacaaaat-aatttgagataaagaaaaagccagatggc
a-agcgaggttccgtccctcgacactcgg-caccg-ga--ctctt-ctct
---gcgcttc-aaacccctcgcgcggctcggcggagaattggaata----
--accaatcttctcc-tgctcgaccggcgtggc-tggggccgcgcttcta
---gtgag--tctcgattcgtcgagtaggacaggatcctgatgactttaa
gccgacggacatttcgtccggtgcggccaagtgaaggcgaaccttctatg
caagtctcatccgaccctcagacaggcgaagccccgggtagtacccgagg
ctgcaatgcgcgttcaaaaaatcagtgctcaatgtgtcctgca-------
----------------------
>Spintharus MX 00006496A
--------------------TTGGGATTtggtcaGcTATAGTAGGGACAG
CTATAAGAGTTTTGATTCGGATAGAATTAGGGCAATCTGGGAGATTTTTA
GGGGATGATCATTTGTATAATGTGGTAGTAACTGCTCATGCTTTTGTTAT
AATTTTTTTTATAGTAATACCTATTTTGATTGGGGGTTTTGGTAATTGGT
TAGTTCCAATAATGTTAGGTGCACCTGATATAGCATTTCCTCGAATAAAT
AATTTAAGATTTTGGTTACTTCCTCCTTCTTTATTATTATTATTTATTTC
TTCTATGGTTGATATAGGAGTGGGTTCTGGGTGAACAGTTTATCCTCCTC
TTTCTTCTTTAGAAGGTCATTTTAGAAGAAGAGTGGATTTTGCTATTTTT
TCTCTTCATTTAGCGGGGGCTTCTTCTATTATAGGGGCTATTAATTTTAT
TTCAACTATTTTGAATATACGGGTATATGGGATAACTATAGAAAAAATTT
CTTTATTTGTTTGATCTGTATTAATTACTGCTGTTCTTTTACTTCTTTCT
TTGCCTGTTTTAGCAGGAGCTATTACTATATTATTAACAGATCGAAATTT
TAATACTTCTTTTTTTGATCCTGCTGGTGGGGGggatcCTATCTTATTTC
AacatttaTTttgatttt--------------------------------
aacctgctcaat--gaaaaatttaaatagctgcaa--tttttgtactaag
gtagcataatca-tttgttttttaatttaaaactagaatgaaaggtaaaa
caaatt-atttctttattttt-tatttaattataacttatactaaatata
aaaatata-tttttataaaaaaaagacgac-aagaccctattgaacttta
ctt---tagtttagct-ggggaagctaaataataaatattttacttttaa
ta---ttataaatgacccaaaatatttgaatt-ttaaccaagttaccata
gggataacagcgc-aataaatttttaaagttcttatctaaaaatttgctt
acgacct-cgatgttg-aattagaaatctttgtt---aagcaaaaataat
gaaagtaggtctgttcgacctttaatattctacatgatc-----------
--------------------------------------------------
--------------------------------------------------
--------------------------------------------------
--------------------------------------------------
--------------------------------------------------
--------------------------------------------------
--------------------------------------------------
--------------------------------------------------
----------------------
>Spintharus MX 00006490A
------------------ATTTGgGATttggtcaGcTATAGTAGGGACAG
CTATaAGAGTTTTGATTCGGATAGAATTAGGGCAATCTGGGAGATTTTTA
GGGGATGATCATTTGTATAATGTGGTAGTAACTGCTCATGCTTTTGTTAT
AATTTTTTTTATAGTAATACCTATTTTGATTGGGGGTTTTGGTAATTGGT
TAGTTCCAATAATGTTAGGTGCACCTGATATAGCATTTCCTCGAATAAAT
AATTTAAGATTTTGGTTACTTCCTCCTTCTTTATTATTATTATTTATTTC
TTCTATGGTTGATATAGGAGTGGGTTCTGGGTGAACAGTTTATCCTCCTC
TTTCTTCTTTAGAAGGTCATTTTAGAAGAAGAGTGGATTTTGCTATTTTT
TCTCTTCATTTAGCGGGGGCTTCTTCTATTATAGGGGCTATTAATTTTAT
TTCAACTATTTTGAATATACGGGTATATGGGATAACTATAGAAAAAATTT
CTTTATTTGTTTGATCTGTATTAATTACTGCTGTTCTTTTACTTCTTTCT
TTGCCTGTTTTAGCAGGAGCTATTACTATATTATTAACAGATCGAAATTT
TAATACTTCTTTTTTTGATCCTGCTGGTGGGGGGGATCCTATCTTATTTC
agcatttatTttgatt----------------------------------
-----gctcaat--gaaaaatttaaatagctgcaa--tttttgtactaag
gtagcataatca-tttgttttttaatttaaaactagaatgaaaggtaaaa
caaatt-atttctttattttt-tatttaattataacttatactaaatata
aaaatata-tttttataaaaaaaagacgac-aagaccctattgaacttta
ctt---tagtttagct-ggggaagctaaataataaatattttacttttaa
ta---ttataaatgacccaaaatatttgaatt-ttaaccaagttaccata
gggataacagcgc-aataaatttttaaagttcttatctaaaaatttgctt
acgacct-cgatgttg-aattagaaatctttgtt---aagcaaaaataat
gaaagtaggtctgttcgacctttaatattctacatgatct----------
--------------------------------------------------
--------------------------------------------------
--------------------------------------------------
--------------------------------------------------
--------------------------------------------------
--------------------------------------------------
--------------------------------------------------
--------------------------------------------------
----------------------
>Spintharus MX 00006305A
----------------------------------GcTATAGTAGGGACAG
CTATAAGAGTTTTGATTCGGATAGAATTAGGGCAATCTGGGAGATTTTTA
GGGGATGATCATTTGTATAATGTGGTAGTAACTGCTCATGCTTTTGTTAT
AATTTTTTTTATAGTAATACCTATTTTGATTGGGGGTTTTGGTAATTGGT
TAGTTCCAATAATATTAGGTGCACCTGATATAGCATTTCCTCGAATAAAT
AATTTAAGATTTTGGTTACTTCCTCCTTCTTTATTATTATTATTTATTTC
TTCTATGGTTGATATAGGAGTGGGTTCTGGGTGAACAGTTTATCCTCCTC
TTTCTTCTTTAGAAGGTCATTTTAGAAGAAGAGTGGATTTTGCTATTTTT
TCTCTTCATTTAGCGGGGGCTTCTTCTATTATAGGGGCTATTAATTTTAT
TTCAACTATTTTGAATATACGGGTATATGGGATAACTATAGAAAAAATTT
CTTTATTTGTTTGATCTGTATTAATTACTGCTGTTCTTTTACTTCTTTCT
TTGCCTGTTTTAGCAGGAGCTATTACTATATTATTAACAGATCGAAATTT
TAATACttcttTTTTtgatcctgctggtggg-------------------
-------------------------tgtttataaaaattattataaatac
aacctgctcaat--gaaaaatttaaatagctgcaa--tttttgtactaag
gtagcataatca-tttgttttttaatttaaaactagaatgaaaggtaaaa
caaatt-atttctttattttt-tatttaattataacttatactaaatata
aaaatata-tttttataaaaaaaagacgac-aagaccctattgaacttta
ctt---tagtttagct-ggggaagctaaataataaatattttacttttaa
ta---ttataaatgacccaaaatatttgaatt-ttaaccaagttaccata
gggataacagcgc-aataaatttttaaagttcttatctaaaaatttgctt
acgacct-cgatgttg-aattagaaatctttgtt---aagcaaaaataat
gaaagtaggtctgttcgacctttaatattctacatgatct----------
--------------------------------------------------
--------------------------------------------------
--------------------------------------------------
--------------------------------------------------
--------------------------------------------------
--------------------------------------------------
--------------------------------------------------
--------------------------------------------------
----------------------
>Spintharus MX 00006449A
-----------------TATTTGGGATTTGGTCAGCTATAGTAGGGACAG
CTATAAGAGTTTTGATTCGGATAGAATTAGGGCAATCTGGGAGATTTTTA
GGGGATGATCATTTGTATAATGTGGTAGTAACTGCTCATGCTTTTGTTAT
AATTTTTTTTATAGTAATACCTATTTTGATTGGGGGTTTTGGTAATTGGT
TAGTTCCAATAATGTTAGGTGCACCTGATATAGCATTTCCTCGAATAAAT
AATTTAAGATTTTGATTACTTCCTCCTTCTTTATTATTATTATTCATTTC
TTCTATGGTTGATATAGGAGTGGGTTCTGGGTGAACAGTTTATCCTCCTC
TTTCTTCTTTAGAAGGTCATTTTAGAAGAAGAGTGGATTTTGCTATTTTT
TCTCTTCATTTAGCGGGGGCTTCTTCTATTATAGGGGCTATTAATTTTAT
TTCAACTATTTTGAATATACGGGTATATGGAATGACTATAGAAAAAATTT
CTTTATTTGTTTGATCTGTATTAATTACTGCTGTTCTTTTACTTCTTTCT
TTGCCTGTTTTAGCAGGAGCTATTACTATATTATTAACAGATCGAAATTT
TAATACTTCTTTTTTTGATCCTGCTGGTGGAGGggatcCTATCTT-----
--------------------------------------------------
------ctcaat--gaaaaatttaaatagctgcaa--tttttgtactaag
gtagcataatca-tttgttttttaatttaaaactagaatgaaaggtaaaa
caaatt-atttctttattttt-tatttaattataacttatactaaatata
aaaatata-tttttataaaaaaaagacgac-aagaccctattgaacttta
ctt---tagtttagct-ggggaagctaaataataaatattttacttttaa
tc---ttataaatgacccaaaatatttgaatt-ttaaccaagttaccata
gggataacagcgc-aataaatttttaaagttcttatctaaaaatttgctt
acgacct-cgatgttg-aattagaaatctttatt---aagcaaaaataat
aaaagtaggtctgttcgacctttaatattctacatgat------------
--------------------------------------------------
--------------------------------------------------
--------------------------------------------------
--------------------------------------------------
--------------------------------------------------
--------------------------------------------------
--------------------------------------------------
--------------------------------------------------
----------------------
>Spintharus MX 00006462A
----------------------------------gCtataatAGGTACAG
CTATAAGAGTTTTGATTCGGATAGAATTAGGGCAATCTGGGAGATTTTTA
GGGGATGATCATTTGTATAATGTGGTAGTAACTGCTCATGCTTTTGTTAT
AATTTTTTTTATAGTAATACCTATTTTGATTGGGGGTTTTGGTAATTGGT
TAGTTCCAATAATGTTAGGTGCACCTGATATAGCATTTCCTCGAATAAAT
AATTTAAGATTTTGGTTACTTCCTCCTTCTTTATTATTATTATTTATTTC
TTCTATGGTTGATATAGGAGTGGGTTCTGGGTGAACAGTTTATCCCCCTC
TTTCTTCTTTGGAAGGTCATTTTAGAAGAAGAGTGGATTTTGCTATTTTT
TCTCTTCATTTAGCGGGGGCTTCTTCTATTATAGGGGCTATTAATTTTAT
TTCAACTATTTTGAATATACGGGTATATGGAATAACTATAGAAAAAATTT
CTTTATTTGTTTGATCTGTGTTAATTACTGCTGTTCTTTTACTTCTTTCT
TTGCCTGTTTTAGCAGGAGCTATTACTATATTATTAACAGATCGAAATTT
TAATACTTCTTTTTTTGATCCTGCTGGTGGGGGGGATCCTATTTTATTTC
AACatttatTttgatttt--------------------------------
--------------gaaaaatttaaatagctgcaa--tttttgtactaag
gtagcataatca-tttgttttttaatttaaaactagaatgaaaggtaaaa
caaatt-atttctttattttt-tatttaattataacttatactaaatata
aaaatata-tttttataaaaaaaagacgac-aagaccctattgaacttta
ctt---tagtttagct-ggggaagctaaataataaatattttactttaaa
ta---ttataaatgacccaaaatatttgaatt-ttaaacaagttaccata
gggataacagcgc-aataaatttttaaagttcttatctaaaaatttgctt
acgacct-cgatgttg-aattagaaatctttatt---aagcaaaaataat
aaaagtaggtctgttcgacctttaatattctacatgat------------
--------------------------------------------------
--------------------------------------------------
--------------------------------------------------
--------------------------------------------------
--------------------------------------------------
--------------------------------------------------
--------------------------------------------------
--------------------------------------------------
----------------------
>Spintharus MX 00006293A
-------------------------------tcaGCTATAGTAGGGACAG
CTATAAGAGTTTTGATTCGGATAGAATTAGGGCAATCTGGGAGATTTTTA
GGGGATGATCATTTGTATAATGTGGTAGTAACTGCTCATGCTTTTGTTAT
AATTTTTTTTATAGTAATACCTATTTTGATTGGGGGTTTTGGTAATTGGT
TAGTTCCAATAATGTTAGGTGCACCTGATATAGCATTTCCTCGAATAAAT
AATTTAAGATTTTGGTTACTTCCTCCTTCTTTATTATTATTATTTATTTC
TTCTATGGTTGATATAGGAGTGGGTTCTGGGTGAACAGTTTATCCTCCTC
TTTCTTCTTTAGAAGGTCATTTTAGAAGAAGAGTGGATTTTGCTATTTTT
TCTCTTCATTTAGCGGGGGCTTCTTCTATTATAGGGGCTATTAATTTTAT
TTCAACTATTTTGAATATACGGGTATATGGGATAACTATAGAAAAAATTT
CTTTATTTGTTTGATCTGTATTAATTACTGCTGTTCTTTTACTTCTTTCT
TTGCCTGTTTTAGCAGGAGCTATTACTATATTATTAACAGATCGAAATTT
TAATACTTCTTTTTTTGATCCTGCTGGTGGGGGGGATCCTATCTTATTTC
AgcatTTattTtgatttt--------------------------------
--cctgctcaat--gaaaaatttaaatagctgcaa--tttttgtactaag
gtagcataatca-tttgttttttaatttaaaactagaatgaaaggtaaaa
caaatt-atttctttattttt-tatttaattataacttatactaaatata
aaaatata-tttttataaaaaaaagacgac-aagaccctattgaacttta
ctt---tagtttagct-ggggaagctaaataataaatattttacttttaa
ta---ttataaatgacccaaaatatttgaatt-ttaaccaagttaccata
gggataacagcgc-aataaatttttaaagttcttatctaaaaatttgctt
acgacct-cgatgttg-aattagaaatctttgtt---aagcaaaaataa-
--------------------------------------------------
--------------------------------------------------
--------------------------------------------------
--------------------------------------------------
--------------------------------------------------
--------------------------------------------------
--------------------------------------------------
--------------------------------------------------
--------------------------------------------------
----------------------
>Spintharus MX 00006489A
----------------------------TGGTCagctATAGTAGGGACAG
CTATAAGAGTTTTGATTCGGATAGAATTAGGGCAATCTGGGAGATTTTTA
GGGGATGATCATTTGTATAATGTGGTAGTAACTGCTCATGCTTTTGTTAT
AATTTTTTTTATAGTAATACCTATTTTGATTGGGGGTTTTGGTAATTGGT
TAGTTCCAATAATGTTAGGTGCACCTGATATAGCATTTCCTCGAATAAAT
AATTTAAGATTTTGGTTACTTCCTCCTTCTTTATTATTATTATTTATTTC
TTCTATGGTTGATATAGGAGTGGGTTCTGGGTGAACAGTTTATCCTCCTC
TTTCTTCTTTAGAAGGTCATTTTAGAAGAAGAGTGGATTTTGCTATTTTT
TCTCTTCATTTAGCGGGGGCTTCTTCTATTATAGGGGCTATTAATTTTAT
TTCAACTATTTTGAATATACGGGTATATGGGATAACTATAGAAAAAATTT
CTTTATTTGTTTGATCTGTATTAATTACTGCTGTTCTTTTACTTCTTTCT
TTGCCTGTTTTAGCAGGAGCTATTACTATATTATTAACAGATCGAAATTT
TAATACTTCTTTTTTTGATCCTGCTGGTGGGGGGGATCCTATCT------
-------------------------------------------------c
aacctgctcaat--gaaaaatttaaatagctgcaa--tttttgtactaag
gtagcataatca-tttgttttttaatttaaaactagaatgaaaggtaaaa
caaatt-atttctttattttt-tatttaattataacttatactaaatata
aaaatata-tttttataaaaaaaagacgac-aagaccctattgaacttta
ctt---tagtttagct-ggggaagctaaataataaatattttacttttaa
ta---ttataaatgacccaaaatatttgaatt-ttaaccaagttaccata
gggataacagcgc-aataaatttttaaagttcttatctaaaaatttgctt
acgacct-cgatgttg-aattagaaatctttgtt---aagcaaaaataa-
--------------------------------------------------
--------------------------------------------------
--------------------------------------------------
--------------------------------------------------
--------------------------------------------------
--------------------------------------------------
--------------------------------------------------
--------------------------------------------------
--------------------------------------------------
----------------------
>Spintharus MX 0006495A
--------------------TTGGGATTTGGTCAGCTATAGTAGGGACAG
CTATAAGAGTTTTGATTCGGATAGAATTAGGGCAATCTGGGAGATTTTTA
GGGGATGATCATTTGTATAATGTGGTAGTAACTGCTCATGCTTTTGTTAT
AATTTTTTTTATAGTAATACCTATTTTGATTGGGGGTTTTGGTAATTGGT
TAGTTCCAATAATGTTAGGTGCACCTGATATAGCATTTCCTCGAATAAAT
AATTTAAGATTTTGGTTACTTCCTCCTTCTTTATTATTATTATTTATTTC
TTCTATGGTTGATATAGGAGTGGGTTCTGGGTGAACAGTTTATCCTCCTC
TTTCTTCTTTAGAAGGTCATTTTAGAAGAAGAGTGGATTTTGCTATTTTT
TCTCTTCATTTAGCGGGGGCTTCTTCTATTATAGGGGCTATTAATTTTAT
TTCAACTATTTTGAATATACGGGTATATGGGATAACTATAGAAAAAATTT
CTTTATTTGTTTGATCTGTATTAATTACTGCTGTTCTTTTACTTCTTTCT
TTGCCTGTTTTAGCAGGAGCTATTACTATATTATTAACAGATCGAAATTT
TAATACTTCTTTTTTTGATCCTGCTGGTGGGGGGGATCCTATCTTaTTtC
Agcatttattttgatt----------------------------------
--------------------------------------------------
--------------------------------------------------
--------------------------------------------------
--------------------------------------------------
--------------------------------------------------
--------------------------------------------------
--------------------------------------------------
--------------------------------------------------
--------------------------------------------------
--------------------------------------------------
--------------------------------------------------
--------------------------------------------------
--------------------------------------------------
--------------------------------------------------
--------------------------------------------------
--------------------------------------------------
--------------------------------------------------
----------------------
>Spintharus MX 00006349A
------------------ATTTGGAATTTGATCAGCTATAGTAGGAACAG
CTATAAGAGTTTTGATTCGAATAGAACTAGGACAACCTGGAAGATTTTTA
GGGGATGATCATTTATACAATGTAGTAGTTACTGCTCATGCTTTTGTAAT
AATTTTTTTTATAGTAATACCTATTTTGATTGGGGGATTTGGGAATTGAT
TAGTTCCTTTAATGTTAGGGGCTCCTGATATAGCTTTTCCTCGAATAAAT
AATTTAAGATTTTGACTTCTTCCTCCTTCATTATTATTATTATTTATTTC
TTCTATAGTAGATATAGGGGTGGGTTCAGGGTGAACAGTTTATCCTCCAC
TTTCTTCTTTGGAAGGGCATTTTAGAAGAAGAGTTGATTTTGCTATTTTT
TCTCTTCATTTAGCGGGGGCTTCATCAATTATAGGGGCTATTAATTTTAT
TTCAACTATTTTAAATATACGTATATATGGGATATCTATAGAAAAAATTT
CTTTGTTCGTTTGATCTGTGTTAATTACTGCTGTTCTTTTACTTCTTTCT
TTACCTGTTTTAGCAGGAGCTATTACTATATTATTAACGGATCGTAATTT
TAATACTTCTTTTTTTGATCCTGCTGGGGGGGGtgaTCCTATTTTATTTC
AACATTtattttgattt--------tgtttataaaaatttttataaataa
aacctgctcgat---gaaaatttaaatagctgcaa--tttttgtactaag
gtagcataatca-tttgttttttaatttaaaactagaatgaaaggtaaaa
caaatt-atttctttattcat-tattttattttaatttatactaaatata
aaaatata-tttttacaaaaaaaagacgac-aagaccctattgaacttca
ctt---cagtttagctgggggaagctaaataataaatattttattataaa
tt---tt-taaatgacccaaaatatttgactttataatcaagttaccata
gggataacagcgc-aataaatttttaaagctcttatctaaaaatttgttt
acgacct-cgatgttg-aattagaaatctttatt---aagcaaaaataat
aaaagtaggtc---------------------------------------
--------ggtcgacaaaat-aattcgagataaagaaaaagccacatggc
g-aaagaggttccgtccctcgacactcgg-caccg-ga--ctctt-ctct
---gcgctct-caacccctcgcgcggctcggcggagatttggatga----
--accaatcttctcc-tgctcgaccggcgtggc-tggggccgcgctcctc
---gtgag--tctcgattcgtcgagtaggacaggatcctgatgactttga
gccggcggacacttcgtccggtgcggccaagtgaaggcgaaccttctatg
caagtctcatccgaccctcagacaggcgaagccccgggtagtacccgagg
ctgcaatgcgcgttcaaaaaatcagtgctcaatgtgtcctgcaattcaca
ccaagtctcggagctggctgc-
>Spintharus MX 00006443A
---------------------------TTGATCAGCTATAGTAGGAACAG
CTATAAGAGTTTTGATTCGAATAGAACTAGGACAACCTGGAAGATTTTTA
GGGGATGATCATTTATACAATGTAGTAGTTACTGCTCATGCTTTTGTAAT
AATTTTTTTTATAGTAATACCTATTTTGATTGGGGGATTTGGAAATTGAT
TAGTTCCTTTAATGTTAGGGGCTCCTGATATAGCTTTTCCTCGAATAAAT
AATTTAAGATTTTGACTTCTTCCTCCTTCATTATTATTATTATTTATTTC
TTCTATAGTAGATATAGGGGTGGGTTCAGGGTGAACAGTTTATCCTCCAC
TTTCTTCTTTGGAAGGGCATTTTAGAAGAAGAGTTGATTTTGCTATTTTT
TCTCTTCATTTAGCGGGGGCTTCATCAATTATAGGGGCTATTAATTTTAT
TTCAACTATTTTAAATATACGTATATATGGGATATCTATAGAAAAAATTT
CTTTGTTCGTTTGATCTGTGTTAATTACTGCTGTTCTTTTACTTCTTTCT
TTACCTGTTTTAGCAGGAGCTATTACTATATTATTAACGGATCGTAATTT
TAATACTTCTTTTTTTGATCCTGCTGGGGGGGGtgatcCTATTTTATTTC
AAcAtttattttgattt---------------------------------
---------aat---gaaaatttaaatagctgcaa--tttttgtactaag
gtagcataatca-tttgttttttaatttaaaactagaatgaaaggtaaaa
caaatt-atttctttattcat-tattttattttaatttatactaaatata
aaaatata-tttttacaaaaaaaagacgac-aagaccctattgaacttca
ctt---cagtttagct-ggggaagctaaataataaatattttattataaa
tt---tt-taaatgacccaaaatatttgactttataatcaagttaccata
gggataacagcgc-aataaatttttaaagctcttatctaaaaatttgttt
acgacct-cgatgttg-aattagaaatctttatt---aagcaaaaataat
aaaagtaggtctgttcgacctttaaaattctacatgat------------
----------tcgacaaaat-aattcgagataaagaaaaagccacatggc
g-aaagaggttccgtccctcgacactcgg-caccg-ga--ctctt-ctct
---gcgctct-caacccctcgcgcggctcggcggagatttggatga----
--accaatcttctcc-tgctcgaccggcgtggc-tggggccgcgctcctc
---gtgag--tctcgattcgtcgagtaggacaggatcctgatgactttga
gccggcggacacttcgtccggtgcggccaagtgaaggcgaaccttctatg
caagtctcatccgaccctcagacaggcgaagccccgggtagtacccgagg
ctgcaatgcgcgttcaaaaaatcagtgctcaatgtgtcctgcaat-----
----------------------
>Spintharus PR 00392822
tGGTACTtTGTATTTTATGTTTGGGATTTGATCAGCTATAGTAGGAACAG
CTATAAGAGTATTAATTCGAATGGAGTTAGGGCAACCCGGTAGATTTTTA
GGGGATGATCATTTATATAATGTAGTAGTAACTGCTCATGCTTTTGTTAT
AATTTTTTTTATAGTTATACCCATTTTAATTGGGGGATTTGGAAACTGGT
TAGTCCCTTTAATATTAGGGGCTCCTGATATAGCTTTTCCTCGGATAAAT
AATTTAAGATTTTGGTTACTTCCTCCTTCATTGTTGTTATTATTTATTTC
TTCTATAGTGGATATGGGTGTAGGTTCTGGGTGGACAGTTTACCCTCCTC
TTTCTTCTTTAGAAGGACATTTTAGTAGAAGAGTTGATTTTGCTATTTTT
TCTCTTCATTTAGCGGGAGCTTCTTCAATTATAGGGGCTATTAATTTTAT
TTCAACTATTTTGAATATACGAATGTATGGAGTATCTATAGAAAAGATTT
CTTTATTTGTTTGATCAGTTTTAATTACTGCTGTTCTTTTACTTCTTTCT
TTACCTGTTTTAGCAGGAGCTATTACTATATTATTAAGAGATCGTAATTT
TAATACTTCTTTTTTTGATCCTGCTGGGGGTGGGGatcCTATTTTATTTC
AACATTTAttttgatttt-aaacattgtttataaaaattcttataaatac
aacctgctcaat-gaaaacctttaaatagctgcaa--tttatgtactaag
gtagcataatca-tttgttttttaattttaaactagaatgaaaggtcaaa
caaatc-atttctttatttttctattttatttcaacttatattaaatata
aaaatata-ttttttcaaaaaaaagacgac-aagaccctattgaacttta
cta---cagtttagct-ggggaagctaaataacaaatattttattattaa
tt---atataaatgacccaaaatatttgattaaataatcaagttaccata
gggataacagcgc-aataaatttttaaagttcttatctaaaaatttgctt
acgacct-cgatgttg-aattagaaatctctatt---aagtaaaaataat
aaaagtaggtctgttcgacctttaaaattctacatgatctga--------
--------ggtcgac--aataaatgtgagatagagaaaaagccaggaggc
g-agagaggttccgtccctcgacactcgg-caccg-ga--ctcttcccct
---gcgctctcaaacccctcgcgcggctcggcggagatctggaatgtg--
-ctccacgcttctcc-tgctcgaccggcgtgatgcggggccgcgcttctc
-cttagag--tctcgattcgtcgagtaggacaggatcctgatgaatttga
gccgacggacacttcgtccggcgcggccaagtgaaggcggaccttctgtg
taagtctcatccgaccctcagacaggcgaagccccgggtagtacccgagg
ctgcaatgcgcgttcaaaaaatcagtgctcaatgtgtcctgcaattcaca
ccaagtctcggagctggctgcg
>Spintharus PR 00782101
TGGTACTTTGTATTTTATGTTTGGGATTTGATCAGCTATAGTAGGAACAG
CTATAAGAGTATTAATTCGAATGGAGTTAGGGCAACCTGGTAGATTTTTA
GGGGATGATCATTTATATAATGTAGTAGTAACTGCTCATGCTTTTGTTAT
AATTTTTTTTATAGTTATACCCATTTTAATTGGGGGATTTGGAAACTGGT
TAGTCCCTTTAATATTAGGGGCTCCTGATATAGCTTTTCCTCGGATAAAT
AATTTAAGATTTTGGTTACTTCCTCCTTCATTGTTGTTATTATTTATTTC
TTCTATAGTGGATATGGGTGTAGGTTCTGGGTGGACAGTTTATCCTCCTC
TTTCTTCTTTAGAAGGACATTTTAGTAGAAGAGTTGATTTTGCTATTTTT
TCTCTTCATTTAGCGGGAGCTTCTTCAATTATAGGGGCTATTAATTTTAT
TTCAACTATTTTGAATATACGAATGTATGGAGTATCTATAGAAAAGATTT
CTTTATTTGTTTGATCAGTTTTAATTACTGCTGTTCTTTTACTTCTTTCT
TTACCTGTTTTAGCAGGAGCTATTACTATATTATTAAGAGATCGTAATTT
TAATACTTCTTTTTTTGATCCTGCTGGGGGTGGggatccT----------
-------------------aaacattgtttataaaaattcttataaatac
aacctgctcaat-gaaaacctttaaatagctgcaa--tttatgtactaag
gtagcataatca-tttgttttttaattttaaactagaatgaaaggtcaaa
caaatc-atttctttatttttctattttatttcaacttatattaaatata
aaaatata-ttttttcaaaaaaaagacgac-aagaccctattgaacttta
cta---cagtttagct-ggggaagctaaataacaaatattttattattaa
tt---atataaatgacccaaaatatttgattaaataatcaagttaccata
gggataacagcgc-aataaatttttaaagttcttatctaaaaatttgctt
acgacct-cgatgttg-aattagaaatctctatt---aagtaaaaataat
aaaagtaggtctgttcgacctttaaaattctacatgatctga--------
--------ggtcgac-aaataaatgtgagatagagaaaaagccaggaggc
g-agagaggttccgtccctcgacactcgg-caccg-ga--ctcttcccct
---gcgctctcaaacccctcgcgcggctcggcggagatctggaatgtg--
-ctccacgcttctcc-tgctcgaccggcgtgatgcggggccgcgcttctc
-cttagag--tctcgattcgtcgagtaggacaggatcctgatgaatttga
gccgacggacacttcgtccggcgcggccaagtgaaggcggaccttctgtg
taagtctcatccgaccctcagacaggcgaagccccgggtagtacccgagg
ctgcaatgcgcgttcaaaaaatcagtgctcaatgtgtcctgcaattcaca
ccaagtctcggagctggctgcg
>Spintharus PR 00392769
tGGTACTTTGTATTTTATGTTTGGGATTTGATCAGCTATAGTAGGAACAG
CTATAAGAGTATTAATTCGAATGGAGTTAGGGCAACCCGGTAGATTTTTA
GGGGATGATCATTTATATAATGTAGTAGTAACTGCTCATGCTTTTGTTAT
AATTTTTTTTATAGTTATACCCATTTTAATTGGGGGATTTGGAAACTGGT
TAGTCCCTTTAATATTAGGGGCTCCTGATATAGCTTTTCCTCGGATAAAT
AATTTAAGATTTTGGTTACTTCCTCCTTCATTGTTGTTATTATTTATTTC
TTCTATAGTGGATATGGGTGTAGGTTCTGGGTGGACAGTTTACCCTCCTC
TTTCTTCTTTAGAAGGACATTTTAGTAGAAGAGTTGATTTTGCTATTTTT
TCTCTTCATTTAGCGGGAGCTTCTTCAATTATAGGGGCTATTAATTTTAT
TTCAACTATTTTGAATATACGAATGTATGGAGTATCTATAGAAAAGATTT
CTTTATTTGTTTGATCAGTTTTAATTACTGCTGTTCTTTTACTTCTTTCT
TTACCTGTTTTAGCAGGAGCTATTACTATATTATTAAGAGATCGTAATTT
TAATACTTCTTTTTTTGATCCTGCTGGGGGTGGG----------------
-------------------aaacattgtttataaaaattcttataaatac
aacctgctcaat-gaaaacctttaaatagctgcaa--tttatgtactaag
gtagcataatca-tttgttttttaattttaaactagaatgaaaggtcaaa
caaatc-atttctttatttttctattttatttcaacttatattaaatata
aaaatata-ttttttcaaaaaaaagacgac-aagaccctattgaacttta
cta---cagtttagct-ggggaagctaaataacaaatattttattattaa
tt---atataaatgacccaaaatatttgattaaataatcaagttaccata
gggataacagcgc-aataaatttttaaagttcttatctaaaaatttgctt
acgacct-cgatgttg-aattagaaatctctatt---aagtaaaaataat
aaaagtaggtctgttcgacctttaaaattctacatgatctga--------
--------ggtcgac-aaataaatgtgagatagagaaaaagccaggaggc
g-agagaggttccgtccctcgacactcgg-caccg-ga--ctcttcccct
---gcgctctcaaacccctcgcgcggctcggcggagatctggaatgtg--
-ctccacgcttctcc-tgctcgaccggcgtgatgcggggccgcgcttctc
-cttagag--tctcgattcgtcgagtaggacaggatcctgatgaatttga
gccgacggacacttcgtccggcgcggccaagtgaaggcggaccttctgtg
taagtctcatccgaccctcagacaggcgaagccccgggtagtacccgagg
ctgcaatgcgcgttcaaaaaatcagtgctcaatgtgtcctgcaattcaca
ccaagtctcggagctggctgcg
>Spintharus PR 00392949
tGGTACTtTGTATTTTATGTTTGGGATTTGATCAGCTATAGTAGGAACAG
CTATAAGAGTATTAATTCGAATGGAGTTAGGGCAACCCGGTAGATTTTTA
GGGGATGATCATTTATATAATGTAGTAGTAACTGCTCATGCTTTTGTTAT
AATTTTTTTTATAGTTATACCCATTTTAATTGGGGGATTTGGAAACTGGT
TAGTCCCTTTAATATTAGGGGCTCCTGATATAGCTTTTCCTCGGATAAAT
AATTTAAGATTTTGGTTACTTCCTCCTTCATTGTTGTTATTATTTATTTC
TTCTATAGTGGATATGGGTGTAGGTTCTGGGTGGACAGTTTACCCTCCTC
TTTCTTCTTTAGAAGGACATTTTAGTAGAAGAGTTGATTTTGCTATTTTT
TCTCTTCATTTAGCGGGAGCTTCTTCAATTATAGGGGCTATTAATTTTAT
TTCAACTATTTTGAATATACGAATGTATGGAGTATCTATAGAAAAGATTT
CTTTATTTGTTTGATCAGTTTTAATTACTGCTGTTCTTTTACTTCTTTCT
TTACCTGTTTTAGCAGGAGCTATTACTATATTATTAAGAGATCGTAATTT
TAATACTTCTTTTTTTGATCCTGCTGGGGGTGGGGatcct----------
-------------------aaacattgtttataaaaattcttataaatac
aacctgctcaat-gaaaacctttaaatagctgcaa--tttatgtactaag
gtagcataatca-tttgttttttaattttaaactagaatgaaaggtcaaa
caaatc-atttctttatttttctattttatttcaacttatattaaatata
aaaatata-ttttttcaaaaaaaagacgac-aagaccctattgaacttta
cta---cagtttagct-ggggaagctaaataacaaatattttattattaa
tt---atataaatgacccaaaatatttgattaaataatcaagttaccata
gggataacagcgc-aataaatttttaaagttcttatctaaaaatttgctt
acgacct-cgatgttg-aattagaaatctctatt---aagtaaaaataat
aaaagtaggtctgttcgacctttaaaattctacatgatctga--------
--------------------------------------------------
--------------------------------------------------
--------------------------------------------------
--------------------------------------------------
--------------------------------------------------
--------------------------------------------------
--------------------------------------------------
--------------------------------------------------
----------------------
>Spintharus PR 00392972
TGGTACTTTGTATTTTATGTTTGGGATTTGATCAGCTATAGTAGGAACAG
CTATAAGAGTATTAATTCGAATGGAGTTAGGGCAACCCGGTAGATTTTTA
GGGGATGATCATTTATATAATGTAGTAGTAACTGCTCATGCTTTTGTTAT
AATTTTTTTTATAGTTATACCCATTTTAATTGGGGGATTTGGAAACTGGT
TAGTCCCTTTAATATTAGGGGCTCCTGATATAGCTTTTCCTCGGATAAAT
AATTTAAGATTTTGGTTACTTCCTCCTTCATTGTTGTTATTATTTATTTC
TTCTATAGTGGATATGGGTGTAGGTTCTGGGTGGACAGTTTACCCTCCTC
TTTCTTCTTTAGAAGGACATTTTAGTAGAAGAGTTGATTTTGCTATTTTT
TCTCTTCATTTAGCGGGAGCTTCTTCAATTATAGGGGCTATTAATTTTAT
TTCAACTATTTTGAATATACGAATGTATGGAGTATCTATAGAAAAGATTT
CTTTATTTGTTTGATCAGTTTTAATTACTGCTGTTCTTTTACTTCTTTCT
TTACCTGTTTTAGCAGGAGCTATTACTATATTATTAAGAGATCGTAATTT
TAATACTtcTTTTTTtgATCCTgCTGGGGgtggggatcct----------
-------------------aaacattgtttataaaaattcttataaatac
aacctgctcaat-gaaaacctttaaatagctgcaa--tttatgtactaag
gtagcataatca-tttgttttttaattttaaactagaatgaaaggtcaaa
caaatc-atttctttatttttctattttatttcaacttatattaaatata
aaaatata-ttttttcaaaaaaaagacgac-aagaccctattgaacttta
cta---cagtttagct-ggggaagctaaataacaaatattttattattaa
tt---atataaatgacccaaaatatttgattaaataatcaagttaccata
gggataacagcgc-aataaatttttaaagttcttatctaaaaatttgctt
acgacct-cgatgttg-aattagaaatctctatt---aagtaaaaataat
aaaagtaggtctgttcgacctttaaaattctacatgatctga--------
--------------------------------------------------
--------------------------------------------------
--------------------------------------------------
--------------------------------------------------
--------------------------------------------------
--------------------------------------------------
--------------------------------------------------
--------------------------------------------------
----------------------
>Spintharus PR 00392974
tgGTACTtTGTATTTTATGTTTGGGATTTgatCAGCTATAGTAGGAACAG
CTATAAGAGTATTAATTCGAATGGAGTTAGGGCAACCCGGTAGATTTTTA
GGGGATGATCATTTATATAATGTAGTAGTAACTGCTCATGCTTTTGTTAT
AATTTTTTTTATAGTTATACCCATTTTAATTGGGGGATTTGGAAACTGGT
TAGTCCCTTTAATATTAGGGGCTCCTGATATAGCTTTTCCTCGGATAAAT
AATTTAAGATTTTGGTTACTTCCTCCTTCATTGTTGTTATTATTTATTTC
TTCTATAGTGGATATGGGTGTAGGTTCTGGGTGGACAGTTTACCCTCCTC
TTTCTTCTTTAGAAGGACATTTTAGTAGAAGAGTTGATTTTGCTATTTTT
TCTCTTCATTTAGCGGGAGCTTCTTCAATTATAGGGGCTATTAATTTTAT
TTCAACTATTTTGAATATACGAATGTATGGAGTATCTATAGAAAAGATTT
CTTTATTTGTTTGATCAGTTTTAATTACTGCTGTTCTTTTACTTCTTTCT
TTACCTGTTTTAGCAGGAGCTATTACTATATTATTAAGAGATCGTAATTT
TAATACTTCTTTTTTTGATCCTGCTGGGGGTGGGGATCCT----------
-------------------aaacattgtttataaaaattcttataaatac
aacctgctcaat-gaaaacctttaaatagctgcaa--tttatgtactaag
gtagcataatca-tttgttttttaattttaaactagaatgaaaggtcaaa
caaatc-atttctttatttttctattttatttcaacttatattaaatata
aaaatata-ttttttcaaaaaaaagacgac-aagaccctattgaacttta
cta---cagtttagct-ggggaagctaaataacaaatattttattattaa
tt---atataaatgacccaaaatatttgattaaataatcaagttaccata
gggataacagcgc-aataaatttttaaagttcttatctaaaaatttgctt
acgacct-cgatgttg-aattagaaatctctatt---aagtaaaaataat
aaaagtaggtctgttcgacctttaaaattctacatgatctga--------
--------------------------------------------------
--------------------------------------------------
--------------------------------------------------
--------------------------------------------------
--------------------------------------------------
--------------------------------------------------
--------------------------------------------------
--------------------------------------------------
----------------------
>Spintharus PR 00392973
---------------------------TTgatcaGCTATAGTAGGAACAG
CTAtaaGAGTATTAATTCGAATGGAGTTAGGGCAACCCGGTAGATTTTTA
GGGGATGATCATTTATATAATGTAGTAGTAACTGCTCATGCTTTTGTTAT
AATTTTTTTTATAGTTATACCCATTTTAATTGGGGGATTTGGAAACTGGT
TAGTCCCTTTAATATTAGGGGCTCCTGATATAGCTTTTCCTCGGATAAAT
AATTTAAGATTTTGGTTACTTCCTCCTTCATTGTTGTTATTATTTATTTC
TTCTATAGTGGATATGGGTGTAGGTTCTGGGTGGACAGTTTACCCTCCTC
TTTCTTCTTTAGAAGGACATTTTAGTAGAAGAGTTGATTTTGCTATTTTT
TCTCTTCATTTAGCGGGAGCTTCTTCAATTATAGGGGCTATTAATTTTAT
TTCAACTATTTTGAATATACGAATGTATGGAGTATCTATAGAAAAGATTT
CTTTATTTGTTTGATCAGTTTTAATTACTGCTGTTCTTTTACTTCTTTCT
TTACCTGTTTTAGCAGGAGCTATTACTATATTATTAAGAGATCGTAATTT
TAATACTTCTTTTTTTGATCCTGCTGGGGGTGGggatcct----------
-------------------aaacattgtttataaaaattcttataaatac
aacctgctcaat-gaaaacctttaaatagctgcaa--tttatgtactaag
gtagcataatca-tttgttttttaattttaaactagaatgaaaggtcaaa
caaatc-atttctttatttttctattttatttcaacttatattaaatata
aaaatata-ttttttcaaaaaaaagacgac-aagaccctattgaacttta
cta---cagtttagct-ggggaagctaaataacaaatattttattattaa
tt---atataaatgacccaaaatatttgattaaataatcaagttaccata
gggataacagcgc-aataaatttttaaagttcttatctaaaaatttgctt
acgacct-cgatgttg-aattagaaatctctatt---aagtaaaaataat
aaaagtaggtctgttcgacctttaaaattctacatgatctga--------
--------------------------------------------------
--------------------------------------------------
--------------------------------------------------
--------------------------------------------------
--------------------------------------------------
--------------------------------------------------
--------------------------------------------------
--------------------------------------------------
----------------------
>Spintharus PR 00392857
----------------------------TgatcagCTATAGTAGGAACAG
CTATAAGAGTATTAATTCGAATGGAGTTAGGGCAACCCGGTAGATTTTTA
GGGGATGATCATTTATATAATGTAGTAGTAACTGCTCATGCTTTTGTTAT
AATTTTTTTTATAGTTATACCCATTTTAATTGGGGGATTTGGAAACTGGT
TAGTCCCTTTAATATTAGGGGCTCCTGATATAGCTTTTCCTCGGATAAAT
AATTTAAGATTTTGGTTACTTCCTCCTTCATTGTTGTTATTATTTATTTC
TTCTATAGTGGATATGGGTGTAGGTTCTGGGTGGACAGTTTACCCTCCTC
TTTCTTCTTTAGAAGGACATTTTAGTAGAAGAGTTGATTTTGCTATTTTT
TCTCTTCATTTAGCGGGAGCTTCTTCAATTATAGGGGCTATTAATTTTAT
TTCAACTATTTTGAATATACGAATGTATGGAGTATCTATAGAAAAGATTT
CTTTATTTGTTTGATCAGTTTTAATTACTGCTGTTCTTTTACTTCTTTCT
TTACCTGTTTTAGCAGGAGCTATTACTATATTATTAAGAGATCGTAATTT
TAATACTTCTTTTTTTGATCCTGCTGGgggtgGGGAtcctaTTTTATTtC
AACATTTATTTTGAtttt-aaacattgtttataaaaattcttataaatac
aacctgctcaat-gaaaacctttaaatagctgcaa--tttatgtactaag
gtagcataatca-tttgttttttaattttaaactagaatgaaaggtcaaa
caaatc-atttctttatttttctattttatttcaacttatattaaatata
aaaatata-ttttttcaaaaaaaagacgac-aagaccctattgaacttta
cta---cagtttagct-ggggaagctaaataacaaatattttattattaa
tt---atataaatgacccaaaatatttgattaaataatcaagttaccata
gggataacagcgc-aataaatttttaaagttcttatctaaaaatttgctt
acgacct-cgatgttg-aattagaaatctctatt---aagtaaaaataat
aaaagtag------------------------------------------
--------------------------------------------------
--------------------------------------------------
--------------------------------------------------
--------------------------------------------------
--------------------------------------------------
--------------------------------------------------
--------------------------------------------------
--------------------------------------------------
----------------------
>Spintharus PR 00392953
----------------------------TgatCAGCTATAGTAGGAACAG
CTATAAGAGTATTAATTCGAATGGAGTTAGGGCAACCCGGTAGATTTTTA
GGGGATGATCATTTATATAATGTAGTAGTAACTGCTCATGCTTTTGTTAT
AATTTTTTTTATAGTTATACCCATTTTAATTGGGGGATTTGGAAACTGGT
TAGTCCCTTTAATATTAGGGGCTCCTGATATAGCTTTTCCTCGGATAAAT
AATTTAAGATTTTGGTTACTTCCTCCTTCATTGTTGTTATTATTTATTTC
TTCTATAGTGGATATGGGTGTAGGTTCTGGGTGGACAGTTTACCCTCCTC
TTTCTTCTTTAGAAGGACATTTTAGTAGAAGAGTTGATTTTGCTATTTTT
TCTCTTCATTTAGCGGGAGCTTCTTCAATTATAGGGGCTATTAATTTTAT
TTCAACTATTTTGAATATACGAATGTATGGAGTATCTATAGAAAAGATTT
CTTTATTTGTTTGATCAGTTTTAATTACTGCTGTTCTTTTACTTCTTTCT
TTACCTGTTTTAGCAGGAGCTATTACTATATTATTAAGAGATCGTAATTT
TAATACTTCTTTTTTTGATCCTGCTGGGGgtggggatcctaTtttatttc
aacatttattttgatttt-aaacattgtttataaaaattcttataaatac
aacctgctcaat-gaaaacctttaaatagctgcaa--tttatgtactaag
gtagcataatca-tttgttttttaattttaaactagaatgaaaggtcaaa
caaatc-atttctttatttttctattttatttcaacttatattaaatata
aaaatata-ttttttcaaaaaaaagacgac-aagaccctattgaacttta
cta---cagtttagct-ggggaagctaaataacaaatattttattattaa
tt---atataaatgacccaaaatatttgattaaataatcaagttaccata
gggataacagcgc-aataaatttttaaagttcttatctaaaaatttgctt
acgacct-cgatgttg-aattagaaatctctatt---aagtaaaaata--
--------------------------------------------------
--------------------------------------------------
--------------------------------------------------
--------------------------------------------------
--------------------------------------------------
--------------------------------------------------
--------------------------------------------------
--------------------------------------------------
--------------------------------------------------
----------------------
>Spintharus PR 00392878
tggtactttgtattTTatgtttgggAtTTgatcagCTATAgtaggaacag
CTATAAGAGTATTAATTCGAATGGAGTTAGGGCAACCCGGTAGATTTTTA
GGGGATGATCATTTATATAATGTAGTAGTAACTGCTCATGCTTTTGTTAT
AATTTTTTTTATAGTTATACCCATTTTAATTGGGGGATTTGGAAACTGGT
TAGTCCCTTTAATATTAGGGGCTCCTGATATAGCTTTTCCTCGGATAAAT
AATTTAAGATTTTGGTTACTTCCTCCTTCATTGTTGTTATTATTTATTTC
TTCTATAGTGGATATGGGTGTAGGTTCTGGGTGGACAGTTTACCCTCCTC
TTTCTTCTTTAGAAGGACATTTTAGTAGAAGAGTTGATTTTGCTATTTTT
TCTCTTCATTTAGCGGGAGCTTCTTCAATTATAGGGGCTATTAATTTTAT
TTCAACTATTTTGAATATACGAATGTATGGAGTATCTATAGAAAAGATTT
CTTTATTTGTTTGATCAGTTTTAATTACTGCTGTTCTTTTACTTCTTTCT
TTACCTGTTTTAGCAGGAGCTATTACTATATTATTAAGAGATCGTAATTT
TAATACTTCTTTTTTTGATCCTgctgGGGgtggggatcct----------
--------------------------------------------------
--------------------------------------------------
-------------------------------------ttgaaaggtcaaa
caaatc-atttctttatttttctattttatttcaacttatattaaatata
aaaatata-ttttttcaaaaaaaagacgac-aagaccctattgaacttta
cta---cagtttagct-ggggaagctaaataacaaatattttattattaa
tt---atataaatgacccaaaatatttgattaaataatcaagttaccata
gggataacagcgc-aataaatttttaaagttcttatctaaaaatttgctt
acgacct-cgatgttg-aattagaaatctctatt---aagtaaaaataat
aaaagtaggtctgttcgacctttaaaattctacatgatctga--------
--------------------------------------------------
--------------------------------------------------
--------------------------------------------------
--------------------------------------------------
--------------------------------------------------
--------------------------------------------------
--------------------------------------------------
--------------------------------------------------
----------------------
>Spintharus PR 00392889
tggtactttgtattttatgtttgggatttgatcagctatagtaggaacag
ctataaGAGTATTAATTCGAATGGAGTTAGGGCAACCcggtagatTTTTA
GGGGATGATCATTTATATAATGTAGTAGTAACTGCTCATGCTTTTGTTAT
AATTTTTTTTATAGTTATACCCATTtTAATTGGGGGATTTGGAAACTGGT
TAGTCCCTTTAATATTAGGGGCTCCTGATATAGCTTTTCCTCGGATAAAT
AATTTAAGATtTTGGTTACtTCCTCCTTCATTGTTGTTATTATTTATTTC
TTCTATAgtGGATATGGGTGTAGGTTCTGGGTGGACAGTTTACCCTCCTC
TTTCTTCTTTAGAAGGACATTTTAGTAGAAGAGTTGATTTTGCTATTTTT
TCTCTTCATTTAGCGGGAGCTTCTTCAATTATAGGGGCTATTAATTTTAT
TTCAACTATTTTGAATATACGAATGTATGGAGTATCtATAGAAAAGATTT
CTTTATTTGTTTGATCAGTTTTAATtactgCTGTTCTTTTACTTCTTTCT
TTACCTGTTttagcaggagctatTACTATATTATTAAGAGATCGTAATTT
TAATACTTCTTTTTTTGATcctgctgggggtggggatcctattttatttc
aacatttattttgatttt--------------------------------
--------------------------------------------------
--------------------------------------------------
--------------------------------------------------
--------------------------------------------------
--------------------------------------------------
--------------------------------------------------
--------------------------------------------------
--------------------------------------------------
--------------------------------------------------
--------------------------------------------------
--------------------------------------------------
--------------------------------------------------
--------------------------------------------------
--------------------------------------------------
--------------------------------------------------
--------------------------------------------------
--------------------------------------------------
----------------------
>Spintharus PR 00392921 
tGGtaCTTTGTATTTTATGTTTGGGATTTGATcagcTATAGTAGGAACAG
CTATAAGAGTATTAATTCGAATGGAGTTAGGGCAACCCGGTAGATTTTTA
GGGGATGATCATTTATATAATGTAGTAGTAACTGCTCATGCTTTTGTTAT
AATTTTTTTTATAGTTATACCCATTTTAATTGGGGGATTTGGAAACTGGT
TAGTCCCTTTAATATTAGGGGCTCCTGATATAGCTTTTCCTCGGATAAAT
AATTTAAGATTTTGGTTACTTCCTCCTTCATTGTTGTTATTATTTATTTC
TTCTATAGTGGATATGGGTGTAGGTTCTGGGTGGACAGTTTACCCTCCTC
TTTCTTCTTTAGAAGGACATTTTAGTAGAAGAGTTGATTTTGCTATTTTT
TCTCTTCATTTAGCGGGAGCTTCTTCAATTATAGGGGCTATTAATTTTAT
TTCAACTATTTTGAATATACGAATGTATGGAGTATCTATAGAAAAGATTT
CTTTATTTGTTTGATCAGTTTTAATTACTGCTGTTCTTTTACTTCTTTCT
TTACCTGTTTTAGCAGGAGCTATTACTATATTATTAAGAGATCGTAATTT
TAATACTTCTTTTTTTGATCCTGCTGGGGGTGGggatcctATTTTATTTC
AACATTtatTTtgattTT--------------------------------
--------------------------------------------------
--------------------------------------------------
--------------------------------------------------
--------------------------------------------------
--------------------------------------------------
--------------------------------------------------
--------------------------------------------------
--------------------------------------------------
--------------------------------------------------
--------------------------------------------------
--------------------------------------------------
--------------------------------------------------
--------------------------------------------------
--------------------------------------------------
--------------------------------------------------
--------------------------------------------------
--------------------------------------------------
----------------------
>Spintharus SEUS 00004634A
TGGaacttTatattttatatTTGggattTggtcagctaTGGTagGAAcag
ctATAAGAGTTTTAATTCGAATAGAGTTAGGGCAATCTGGAAGATTTTTA
GGGGATGATCATTTATATAATGTAGTAGTAACTGCTCATGCTTTTGTTAT
AATTTTTTTTATGGTTATACCTATTTTGATTGGGGGATTTGGAAATTGGT
TAGTACCAATAATGTTAGGAGCTCCTGATATAGCTTTTCCTCGGATAAAT
AATTTAAGATTTTGGTTGCTTCCTCCTTCTTTATTATTATTATTTATTTC
TTCTATGGTTGATATGGGGGTCGGTTCTGGGTGGACAGTTTATCCTCCTC
TTTCTTCTTTAGAAGGCCATTTTAGAAGAAGAGTTGATTTTGCTATCTTT
TCTCTTCATTTAGCGGGGGCATCTTCTATTATAGGGGCCATTAATTTCAT
TTCAACTATTTTAAATATACGTATATGTGGAATAACAATAGAAAAAATTT
CTTTATTTGTATGATCTGTATTAATTACTGCTGTTCTTTTACTTCTTTCT
TTGCCTGTATTAGCAGGGGCTATTACTATATTATTAACAGATCGTAATTT
TAATACTTCTTTTTTTGATCCTGCTGGGGGTGGGGAtcCAATTTTATTTC
AACATTTATTTTGatttt-----------------------------tat
aacctgctc--------aattctaaatagctgcaa--tttttgtactaag
gtagcataatca-tttgtttattaattttaaactagaatgaaaggtaaaa
caaatt-atctctttattttt-tattaaattataacttatactaaatata
aaaatata-ttttttaaaaaaaaagacgac-aagaccctattgaacttta
ctt---tagtttagct-ggggaagctaaataataaatattttataaacaa
tt---ttataaacgacccaaaatatttgaacttataatcaagttaccata
gggataacagcgc-aataaatttttaaagctcttatctaaaaatttgctt
acgacct-cgatgttg-aattagaaatctttatt---aagtaaaaataat
aaaagtaggtctgttcgacctttaaaattctacatgatctg---------
--------ggtcgacaaaat-aatttgagataaagaaaaagccaggaggc
a-agcgaggttccgtccctcgacactcgg-caccg-ga--ctctt-ctct
---gcgcttc-aaacccctcgcgcggctcggcggagaattggaata----
--tccaatcttctcc-tgctcgaccggcgtggc-tggggccgcgcttctc
---gtgag--tctcgattcgtcgagtaggacaggatcctgatgactttaa
gccggcggacacttcgtccggtgcggccaagtgaaggcgaaccttctatg
caagtctcatccgaccctcagacaggcgaagccccgggtagtacccgagg
ctgcaatgcgcgttcaaaaaatcagtgctcaatgtgtcctgcaattca--
----------------------
>Spintharus SEUS 00004867A
TGGAACTTTAtatTTTATATTTGGGATTTGGtcagctATGGTAGGAACag
CTATAAGAGTTTTAATTCGAATAGAGTTAGGGCAATCTGGAAGATTTTTA
GGGGATGATCATTTATATAATGTAGTAGTAACTGCTCATGCTTTTGTTAT
AATTTTTTTTATGGTTATACCTATTTTGATTGGGGGATTTGGAAATTGGT
TAGTACCAATAATGTTAGGAGCTCCTGATATAGCTTTTCCTCGGATAAAT
AATTTAAGATTTTGGTTGCTTCCTCCTTCTTTATTATTATTATTTATTTC
TTCTATGGTTGATATGGGGGTCGGTTCTGGGTGGACAGTTTATCCTCCTC
TTTCTTCTTTAGAAGGCCATTTTAGAAGAAGAGTTGATTTTGCTATCTTT
TCTCTTCATTTAGCGGGGGCATCTTCTATTATAGGGGCCATTAATTTCAT
TTCAACTATTTTAAATATACGTATATGTGGAATAACAATAGAAAAAATTT
CTTTATTTGTATGATCTGTATTAATTACTGCTGTTCTTTTACTTCTTTCT
TTGCCTGTATTAGCAGGGGCTATTACTATATTATTAACAGATCGTAATTT
TAATACTTCTTTTTTTGATCCTGCTGGGGGTGGGGATCCAATTTTATTTC
AACATttaTTTTGATTTT--------------------------------
--cctgctcaa--tgaaaattctaaatagctgcaa--tttttgtactaag
gtagcataatca-tttgtttattaattttaaactagaatgaaaggtaaaa
caaatt-atctctttattttt-tattaaattataacttatactaaatata
aaaatata-ttttttaaaaaaaaagacgac-aagaccctattgaacttta
ctt---tagtttagct-ggggaagctaaataataaatattttataaacaa
tt---ttataaacgacccaaaatatttgaacttataatcaagttaccata
gggataacagcgc-aataaatttttaaagctcttatctaaaaatttgctt
acgacct-cgatgttg-aattagaaatctttatt---aagtaaaaataat
aaaagtaggtctgttcgacctttaaaattctacatgatctga--------
--------ggtcgacaaaat-aatttgagataaagaaaaagccaggaggc
a-agcgaggttccgtccctcgacactcgg-caccg-ga--ctctt-ctct
---gcgcttc-aaacccctcgcgcggctcggcggagaattggaata----
--tccaatcttctcc-tgctcgaccggcgtggc-tggggccgcgcttctc
---gtgag--tctcgattcgtcgagtaggacaggatcctgatgactttaa
gccggcggacacttcgtccggtgcggccaagtgaaggcgaaccttctatg
caagtctcatccgaccctcagacaggcgaagccccgggtagtacccgagg
ctgcaatgcgcgttcaaaaaatcagtgctcaatgtgtcctgca-------
----------------------
>Spintharus SEUS 00005090A
----------------aTATTTGGGATTTGGtCaGCTATGGTAGGAACAG
CTATAAGAGTTTTAATTCGAATAGAGTTAGGGCAATCTGGAAGATTTTTA
GGGGATGATCATTTATATAATGTAGTAGTAACTGCTCATGCTTTTGTTAT
AATTTTTTTTATGGTTATACCTATTTTGATTGGGGGATTTGGAAATTGGT
TAGTACCAATAATGTTAGGAGCTCCTGATATAGCTTTTCCTCGGATAAAT
AATTTAAGATTTTGGTTGCTTCCTCCTTCTTTATTATTATTATTTATTTC
TTCTATGGTTGATATGGGGGTCGGTTCTGGGTGGACAGTTTATCCTCCTC
TTTCTTCTTTAGAAGGCCATTTTAGAAGAAGAGTTGATTTTGCTATCTTT
TCTCTTCATTTAGCGGGGGCATCTTCTATTATAGGGGCCATTAATTTCAT
TTCAACTATTTTAAATATACGTATATGTGGAATAACAATAGAAAAAATTT
CTTTATTTGTATGATCTGTATTAATTACTGCTGTTCTTTTACTTCTTTCT
TTGCCTGTATTAGCAGGGGCTATTACTATATTATTAACAGATCGTAATTT
TAATACTTCTTTTTTTGATCCTGCTGGGGGTGGGGATCcaATTTTATTTc
AACATttaTtTtgatttt--------------------------------
aacctgctcaa--tgaaaattctaaatagctgcaa--tttttgtactaag
gtagcataatca-tttgtttattaattttaaactagaatgaaaggtaaaa
caaatt-atctctttattttt-tattaaattataacttatactaaatata
aaaatata-ttttttaaaaaaaaagacgac-aagaccctattgaacttta
ctt---tagtttagct-ggggaagctaaataataaatattttataaacaa
tt---ttataaacgacccaaaatatttgaacttataatcaagttaccata
gggataacagcgc-aataaatttttaaagctcttatctaaaaatttgctt
acgacct-cgatgttg-aattagaaatctttatt---aagtaaaaataat
aaaagtag------------------------------------------
--------ggtcgacaaaat-aatttgagataaagaaaaagccaggaggc
a-agcgaggttccgtccctcgacactcgg-caccg-ga--ctctt-ctct
---gcgcttc-aaacccctcgcgcggctcggcggagaattggaata----
--tccaatcttctcc-tgctcgaccggcgtggc-tggggccgcgcttctc
---gtgag--tctcgattcgtcgagtaggacaggatcctgatgactttaa
gccggcggacacttcgtccggtgcggccaagtgaaggcgRaccttctatg
caagtctcatccgaccctcagacaggcgaagccccgggtagtacccgagg
ctgcaatgcgcgttcaaaaaatcagtgctcaatgtgtcctgcaat-----
----------------------
>Spintharus SEUS 00004597A
-----------------TATTTGGGATTTGGtcagcTATGGTAGGAACAG
CTATAAGAGTTTTAATTCGAATAGAGTTAGGGCAATCTGGAAGATTTTTA
GGGGATGATCATTTATATAATGTAGTAGTAACTGCTCATGCTTTTGTTAT
AATTTTTTTTATGGTTATACCTATTTTGATTGGGGGATTTGGAAATTGGT
TAGTACCAATAATGTTAGGAGCTCCTGATATAGCTTTTCCTCGGATAAAT
AATTTAAGATTTTGGTTGCTTCCTCCTTCTTTATTATTATTATTTATTTC
TTCTATGGTTGATATGGGGGTCGGTTCTGGGTGGACAGTTTATCCTCCTC
TTTCTTCTTTAGAAGGCCATTTTAGAAGAAGAGTTGATTTTGCTATCTTT
TCTCTTCATTTAGCGGGGGCATCCTCTATTATAGGGGCCATTAATTTCAT
TTCAACTATTTTAAATATACGTATATGTGGAATAACAATAGAAAAAATTT
CTTTATTTGTATGATCTGTATTAATTACTGCTGTTCTTTTACTTCTTTCT
TTACCTGTATTAGCAGGGGCTATTACTATATTATTAACAGATCGTAATTT
TAATACTTCTTTTTTTGATCCTGCTGGGGGTGGGGaTCCAATTTTATTTC
AACATTTATTTTGAtttt-------tgtttataaaaatttttataaatat
aacctgctcaa--tgaaaattctaaatagctgcaa--tttttgtactaag
gtagcataatca-tttgtttattaattttaaactagaatgaaaggtaaaa
caaatt-atctctttattttt-tattaaattataacttatactaaatata
aaaatata-ttttttaaaaaaaaagacgac-aagaccctattgaacttta
ctt---tagtttagct-ggggaagctaaataataaatattttataaacaa
tt---ttataaacgacccaaaatatttgaacttataatcaagttaccata
gggataacagcgc-aataaatttttaaagctcttatctaaaaatttgctt
acgacct-cgatgttg-aattagaaatctttatt---aagtaaaaataat
aaaagtaggtctgttcgacctttaaaattctacatgatct----------
--------------------------------------------------
--------------------------------------------------
--------------------------------------------------
--------------------------------------------------
--------------------------------------------------
--------------------------------------------------
--------------------------------------------------
--------------------------------------------------
----------------------
>Spintharus SEUS 00004624A
--------------------------------------------------
--------------------------------------------------
---------CATTtatATAATgtaGTAgtaactgctcatgCTTTTGTTAT
AattTTTTttatggttatacctATTTTgattgGGGgatttggaAATTGgt
tagtacCaATAAtgttaggagctcCtGatatagCTtTTcctcggataAAt
aattTaagattttggttgcttcctcctTCTTTATTAtTATTATTTATTTC
TTCTATGgttGATAtGGGgGTCGGTTCTGGGtggaCAgTTTATCCTCCTC
tTTCTTctttagaaggccaTTttagaagAagagatgaTTtTGCtaTCTTT
TCTcttcatttaGCGGGGGCaTCTTCTATTATAGGGGCCATTAATTTCAT
TTCaaCtATTTTAAATATACGTATATGTGGAataacaATAGAAAAAATTT
CTTTATTTGTATGAtctgtATTAAttactgctgTTCTTTTACTTCTTTct
ttGCCTGTattaGCAGGGGCTATTACTAtatTATTaacagAtcgtaaTTt
taatacttctttTTttgatcctgctgggggtggggatccaattTTAtttc
aacatttattttgatttt--------------------------------
---------aa--tgaaaattctaaatagctgcaa--tttttgtactaag
gtagcataatca-tttgtttattaattttaaactagaatgaaaggtaaaa
caaatt-atctctttattttt-tattaaattataacttatactaaatata
aaaatata-ttttttaaaaaaaaagacgac-aagaccctattgaacttta
ctt---tagtttagct-ggggaagctaaataataaatattttataaacaa
tt---ttataaacgacccaaaatatttgaacttataatcaagttaccata
gggataacagcgc-aataaatttttaaagctcttatctaaaaatttgctt
acgacct-cgatgttg-aattagaaatctttatt---aagtaaaaataat
aaaagtaggtctgttcgacctttaaaattctacatgat------------
--------------------------------------------------
--------------------------------------------------
--------------------------------------------------
--------------------------------------------------
--------------------------------------------------
--------------------------------------------------
--------------------------------------------------
--------------------------------------------------
----------------------
>Spintharus SEUS 00004608A
------------------ATTTGGGATTTGGTCAGCTATGGTAGGAACAG
CTATAAGAGTTTTAATTCGAATAGAGTTAGGGCAATCTGGAAGATTTTTA
GGGGATGATCATTTATATAATGTAGTAGTAACTGCTCATGCTTTTGTTAT
AATTTTTTTTATGGTTATACCTATTTTGATTGGGGGATTTGGAAATTGGT
TAGTACCAATAATGTTAGGAGCTCCTGATATAGCTTTTCCTCGGATAAAT
AATTTAAGATTTTGGTTGCTTCCTCCTTCTTTATTATTATTATTTATTTC
TTCTATGGTTGATATGGGGGTCGGTTCTGGGTGGACAGTTTATCCTCCTC
TTTCTTCTTTAGAAGGCCATTTTAGAAGAAGAGTTGATTTTGCTATCTTT
TCTCTTCATTTAGCGGGGGCATCTTCTATTATAGGGGCCATTAATTTCAT
TTCAACTATTTTAAATATACGTATATGTGGAATAACAATAGAAAAAATTT
CTTTATTTGTATGATCTGTATTAATTACTGCTGTTCTTTTACTTCTTTCT
TTACCTGTATTAGCAGGGGCTATTACTATATTATTAACAGATCGTAATTT
TAATACTTCTTTTTTTGATCCTGCTGGGGGTGGGGATCCAATTTTATTTC
AACATTtatTTTgatttt-------tgtttataaaaatttttataaatat
aacctgctcaa--tgaaaattctaaatagctgcaa--tttttgtactaag
gtagcataatca-tttgtttattaattttaaactagaatgaaaggtaaaa
caaatt-atctctttattttt-tattaaattataacttatactaaatata
aaaatata-ttttttaaaaaaaaagacgac-aagaccctattgaacttta
ctt---tagtttagct-ggggaagctaaataataaatattttataaacaa
tt---ttataaacgacccaaaatatttgaacttataatcaagttaccata
gggataacagcgc-aataaatttttaaagctcttatctaaaaatttgctt
acgacct-cgatgttg-aattagaaatctttatt---aagtaaaaataat
aaaagtaggtc---------------------------------------
--------------------------------------------------
--------------------------------------------------
--------------------------------------------------
--------------------------------------------------
--------------------------------------------------
--------------------------------------------------
--------------------------------------------------
--------------------------------------------------
----------------------
>Spintharus SEUS 00004701A
---------------------TGGGATTTggtcagcTATGGTAGGAACAG
CTATAAGAGTTTTAATTCGAATAGAGTTAGGGCAATCTGGAAGATTTTTA
GGGGATGATCATTTATATAATGTAGTAGTAACTGCTCATGCTTTTGTTAT
AATTTTTTTTATGGTTATACCTATTTTGATTGGGGGATTTGGAAATTGGT
TAGTACCAATAATGTTAGGAGCTCCTGATATAGCTTTTCCTCGGATAAAT
AATTTAAGATTTTGGTTGCTTCCTCCTTCTTTATTATTATTATTTATTTC
TTCTATGGTTGATATGGGGGTCGGTTCTGGGTGGACAGTTTATCCTCCTC
TTTCTTCTTTAGAAGGCCATTTTAGAAGAAGAGTTGATTTTGCTATCTTT
TCTCTTCATTTAGCGGGGGCATCCTCTATTATAGGGGCCATTAATTTCAT
TTCAACTATTTTAAATATACGTATATGTGGAATAACAATAGAAAAAATTT
CTTTATTTGTATGATCTGTATTAATTACTGCTGTTCTTTTACTTCTTTCT
TTACCTGTATTAGCAGGGGCTATTACTATATTATTAACAGATCGTAATTT
TAATACTTCTTTTTTTGATCCTGCTGGGGGTGGGGAtcCAATTTTATTTC
AACATTTAtttTGatttt-----attgtttataaaaatttttataaatat
aacctgctcaa--tgaaaattctaaatagctgcaa--tttttgtactaag
gtagcataatca-tttgtttattaattttaaactagaatgaaaggtaaaa
caaatt-atctctttattttt-tattaaattataacttatactaaatata
aaaatata-ttttttaaaaaaaaagacgac-aagaccctattgaacttta
ctt---tagtttagct-ggggaagctaaataataaatattttataaacaa
tt---ttataaacgacccaaaatatttgaacttataatcaagttaccata
gggataacagcgc-aataaatttttaaagctcttatctaaaaatttgctt
acgacct-cgatgttg-aattagaaatctttatt---aagtaaaaataat
aaaagtagg-----------------------------------------
--------------------------------------------------
--------------------------------------------------
--------------------------------------------------
--------------------------------------------------
--------------------------------------------------
--------------------------------------------------
--------------------------------------------------
--------------------------------------------------
----------------------
>Spintharus SEUS 00004730A
----------------------------tggtcagCTATGGTAGGAACAG
CTATAAGAGTTTTAATTCGAATAGAGTTAGGGCAATCTGGAAGATTTTTA
GGGGATGATCATTTATATAATGTAGTAGTAACTGCTCATGCTTTTGTTAT
AATTTTTTTTATGGTTATACCTATTTTGATTGGGGGATTTGGAAATTGGT
TAGTACCAATAATGTTAGGAGCTCCTGATATAGCTTTTCCTCGGATAAAT
AATTTAAGATTTTGGTTGCTTCCTCCTTCTTTATTATTATTATTTATTTC
TTCTATGGTTGATATGGGGGTCGGTTCTGGGTGGACAGTTTATCCTCCTC
TTTCTTCTTTAGAAGGCCATTTTAGAAGAAGAGTTGATTTTGCTATCTTT
TCTCTTCATTTAGCGGGGGCATCTTCTATTATAGGGGCCATTAATTTCAT
TTCAACTATTTTAAATATACGTATATGTGGAATAACAATAGAAAAAATTT
CTTTATTTGTATGATCTGTATTAATTACTGCTGTTCTTTTACTTCTTTCT
TTGCCTGTATTAGCAGGGGCTATTACTATATTATTAACAGATCGTAATTT
TAATACTTCTTTTTTTGATCCTGCTGGGGGTGGGGATCCAATTTTATTTC
AACATTTATTTtgatttt------------------------------at
aacctgctcaa--tgaaaattctaaatagctgcaa--tttttgtactaag
gtagcataatca-tttgtttattaattttaaactagaatgaaaggtaaaa
caaatt-atctctttattttt-tattaaatcataacttatactaaatata
aaaatata-ttttttaaaaaaaaagacgac-aagaccctattgaacttta
ctt---tagtttagct-ggggaagctaaataataaatattttataaacaa
tt---ttataaacgacccaaaatatttgaacttataatcaagttaccata
gggataacagcgc-aataaatttttaaagctcttatctaaaaatttgctt
acgacct-cgatgttg-aattagaaatctttatt---aagtaaaaataat
aaaagtaggtctgttcgacctttaaaattctacatgat------------
--------------------------------------------------
--------------------------------------------------
--------------------------------------------------
--------------------------------------------------
--------------------------------------------------
--------------------------------------------------
--------------------------------------------------
--------------------------------------------------
----------------------
>Spintharus SEUS 00004511A
--------------------TTGGGATTTGGTcagcTATGGTAGGAACAG
CTAtaaGAGTTTTAATTCgaATAGAGTTAGGGCAATCTGGAAGATTTTTA
GGGGATGATCATTTATATAATGTAGTAGTAACTGCTCATGCTTTTGTTAT
AATTTTTTTTATGGTTATACCTATTTTGATTGGGGGATTTGGAAATTGGT
TAGTACCAATAATGTTAGGAGCTCCTGATATAGCTTTTCCTCGGATAAAT
AAtTTAAGATTTTGGTTGCTTCCTCCTTCTTTATTATTATTATTTATTTC
TTCTATGGTTGATATGGGGGTCGGTTCTGGGTGGACAGTTTATCCTCCTC
TTTCTTCTTTAGAAGGCCATTTTAGAAGAAGAGTTGATTTTGCTATCTTT
TCTCTTCATTTAGCGGGGGCATCTTCTATTATAGGGGCCATTAATTTCAT
TTCAACTATTTTAAATATACGTATATGTGGAATAACAATAGAAAAAATTT
CTTTATTTGTATGATCTGTATTAATTACTGCTGTTCTTTTACTTCTTTCT
TTGCCTGTATTAGCAGGGGCTATTACTATATTATTAACAGATCGTAATTT
TAATACTTCTTTTTTTGATCCTGCTGGGGGTGGGGATCCAATTTTATTTC
AACATTTAtttTGAtttt--------------------------------
-----gctcaa--tgaaaattctaaatagctgcaa--tttttgtactaag
gtagcataatca-tttgtttattaattttaaactagaatgaaaggtaaaa
caaatt-atctctttattttt-tattaaattataacttatactaaatata
aaaatata-ttttttaaaaaaaaagacgac-aagaccctattgaacttta
ctt---tagtttagct-ggggaagctaaataataaatattttataaacaa
tt---ttataaacgacccaaaatatttgaacttataatcaagttaccata
gggataacagcgc-aataaatttttaaagctcttatctaaaaatttgctt
acgacct-cgatgttg-aattagaaatctttatt---aagtaaaaataat
aaaagtaggtc---------------------------------------
--------------------------------------------------
--------------------------------------------------
--------------------------------------------------
--------------------------------------------------
--------------------------------------------------
--------------------------------------------------
--------------------------------------------------
--------------------------------------------------
----------------------
>Spintharus SEUS 00003462A
---------------------------------------ggtaggaacag
ctataagagttttaattcgaatagagttagGGcaatccggaagattttta
ggggatgatcatttatataaKgtagtaGTAactgctcatgcttttgttat
AattttttttatggttatacctattttgattggGGGATTtGGAaaTTggt
tagtaccaATaatgttaggagctcctgaTAtagctTTtcCtcggaTAAAT
aAtTtAAGATTtTGgTTGcTtcctcCttctttattatTATTatttatttc
ttctatGGTTgAtatgggggtcggttcTGggtGGAcagtttatCCTCCTc
tttcttctttagaaggccattttagaagaagagttgattTtgCTATcttt
tctcttcATttagcgGGggcatCttctaTtataggggccaTTAATttcaT
TtcAACTattttaAATatacgtATatgtggaataacaatagAAAAAATtt
cttTATTTGTATGatcagtattaattactgctgttcttTtacttCTttct
ttGCCTGtattagcaggRgctattacWaTatWattRacagWKSgWaattt
WaatWctKctWYtW------------------------------------
-------------------------tgtttataaaaatttttataaatat
aacctgctcaa--tgaaaattctaaatagctgcaa--tttttgtactaag
gtagcataatca-tttgtttattaattttaaactagaatgaaaggtaaaa
caaatt-atctctttattttt-tattaaattataacttatactaaatata
aaaatata-ttttttaaaaaaaaagacgac-aagaccctattgaacttta
ctt---tagtttagct-ggggaagctaaataataaatattttataaacaa
tt---ttataaacgacccaaaatatttgaacttataatcaagttaccata
gggataacagcgc-aataaatttttaaagctcttatctaaaaatttgctt
acgacct-cgatgttg-aattagaaatctttatt---aagtaaaaataat
aaaagtaggtctgttcgacctttaaaattctacatgatctga--------
--------------------------------------------------
--------------------------------------------------
--------------------------------------------------
--------------------------------------------------
--------------------------------------------------
--------------------------------------------------
--------------------------------------------------
--------------------------------------------------
----------------------
>Spintharus SEUS 00003469A
-----------------------------------CTATGGTAGGAACaG
CTATAAGAGTTTTAATTCGAATAGAGTTAGGGCAATCTGGAAGATTTTTA
GGGGATGATCATTTATATAATGTAGTAGTAACTGCTCATGCTTTTGTTAT
AATTTTTTTTATGGTTATACCTATTTTGATTGGGGGATTTGGAAATTGGT
TAGTACCAATAATGTTAGGAGCTCCTGATATAGCTTTTCCTCGGATAAAT
AATTTAAGATTTTGGTTGCTTCCTCCTTCTTTATTATTATTATTTATTTC
TTCTATGGTTGATATGGGGGTCGGTTCTGGGTGGACAGTTTATCCTCCTC
TTTCTTCTTTAGAAGGCCATTTTAGAAGAAGAGTTGATTTTGCTATCTTT
TCTCTTCATTTAGCGGGGGCATCTTCTATTATAGGGGCCATTAATTTCAT
TTCAACTATTTTAAATATACGTATATGTGGAATAACAATAGAAAAAATTT
CTTTATTTGTATGATCTGTATTAATTACTGCTGTTCTTTTACTTCTTTCT
TTGCCTGTATTAGCAGGGGCTATTACTATATTATTAACAGATCGTAATTT
TAATACTTCTTTTTTTGATCCTGCTGGGGGTGGGGATCCAATTTTATTTC
AACATTTATTTTGatttt--------------------------------
--------------gaaaattctaaatagctgcaa--tttttgtactaag
gtagcataatca-tttgtttattaattttaaactagaatgaaaggtaaaa
caaatt-atctctttattttt-tattaaattataacttatactaaatata
aaaatatattttttaaaaaaaaaagacgac-aagaccctattgaacttta
ctt---tagtttagct-ggggaagctaaataataaatattttataaacaa
tt---ttataaacgacccaaaatatttgaacttataatcaagttaccata
gggataacagcgcgaataaatttttaaagctcttatctaaaaatttgctt
acgacttacgatgttgaaattagaaatctttatt---aagtaaaaataat
--------------------------------------------------
--------------------------------------------------
--------------------------------------------------
--------------------------------------------------
--------------------------------------------------
--------------------------------------------------
--------------------------------------------------
--------------------------------------------------
--------------------------------------------------
----------------------
>Spintharus SEUS 00003914A
---------------------TGGGATTTgGtcagCTATGGTAGGAACAG
CTATAAGAGTTTTAATTCGAATAGAGTTAGGGCAATCTGGAAGATTTTTA
GGGGATGATCATTTATATAATGTAGTAGTAACTGCTCATGCTTTTGTTAT
AATTTTTTTTATGGTTATACCTATTTTGATTGGGGGATTTGGAAATTGGT
TAGTACCAATAATGTTAGGAGCTCCTGATATAGCTTTTCCTCGGATAAAT
AATTTAAGATTTTGGTTGCTTCCTCCTTCTTTATTATTATTATTTATTTC
TTCTATGGTTGATATGGGGGTCGGTTCTGGGTGGACAGTTTATCCTCCTC
TTTCTTCTTTAGAAGGCCATTTTAGAAGAAGAGTTGATTTTGCTATCTTT
TCTCTTCATTTAGCGGGGGCATCTTCTATTATAGGGGCCATTAATTTCAT
TTCAACTATTTTAAATATACGTATATGTGGAATAACAATAGAAAAAATTT
CTTTATTTGTATGATCTGTATTAATTACTGCTGTTCTTTTACTTCTTTCT
TTGCCTGTATTAGCAGGGGCTATTACTATATTATTAACAGATCGTAATTT
TAATACTTCTTTTTTTGATCCTGCTGGGGGTGGGGATCCA----------
--------------------------------------------------
-------tcaa--tgaaaattctaaatagctgcaa--tttttgtactaag
gtagcataatca-tttgtttattaattttaaactagaatgaaaggtaaaa
caaatt-atctctttattttt-tattaaattataacttatactaaatata
aaaatata-ttttttaaaaaaaaagacgac-aagaccctattgaacttta
ctt---tagtttagct-ggggaagctaaataataaatattttataaacaa
tt---ttataaacgacccaaaatatttgaacttataatcaagttaccata
gggataacagcgc-aataaatttttaaagctcttatctaaaaatttgctt
acgacct-cgatgttg-aattagaaatctttatt---aagtaaaaataat
aaaagtag------------------------------------------
--------------------------------------------------
--------------------------------------------------
--------------------------------------------------
--------------------------------------------------
--------------------------------------------------
--------------------------------------------------
--------------------------------------------------
--------------------------------------------------
----------------------
>Spintharus SEUS 00003848A
----------------------------------gctatggtaggaacag
ctataagagTTtTAATtcgaatagaGTTaGgGcaatctggaagATTttTa
GGgGATGATCATTTatataatgtagTAGTAACTGCTCAtGcttttgtTAT
AATTTTTtTTATGGTtATaccTAtTTTgAtTGGGGGATTTGGAAATTgGT
TaGTACCAATAatGTTAGGAGCTCCtGATATaGCTTTTCCTCGGATAAAT
AATTTAAGATTTTGGTTGCTTCCtCCTTCTTTATTATTATTATTtATtTC
tTCtATGGTTGATatgggggtCGGTTCTGGGTGGACAGTtTATCCTCCTC
tttCTtcTTtagaaGgCcattttagaagaaGAGtTGATTTtGCTATCTtT
tCTCTtCATtTAGCgGGGGCATCTTCTaTTATAGGGgCCATTAATtTCAT
TTCAACTAttTTAAATATAcgTATAtGTGGAATaACAATAgAAAAAATTT
CTTTATTTGTATGATCTgtATTAATTActGCTgTtCTTTTaCTtCTTTCt
TTGCCtGTaTTagcaggggctattactatattattaacagatcgtaattt
taatacttctttttttgatcctgctgggggtggggatccaattt------
--------------------------------------------------
-----gctcaa--tgaaaattctaaatagctgcaa--tttttgtactaag
gtagcataatca-tttgtttattaattttaaactagaatgaaaggtaaaa
caaatt-atctctttattttt-tattaaattataacttatactaaatata
aaaatata-ttttttaaaaaaaaagacgac-aagaccctattgaacttta
ctt---tagtttagct-ggggaagctaaataataaatattttataaacaa
tt---ttataaacgacccaaaatatttgaacttataatcaagttaccata
gggataacagcgc-aataaatttttaaagctcttatctaaaaatttgctt
acgacct-cgatgttg-aattagaaatctttatt---aagtaaaaataat
aaaa----------------------------------------------
--------------------------------------------------
--------------------------------------------------
--------------------------------------------------
--------------------------------------------------
--------------------------------------------------
--------------------------------------------------
--------------------------------------------------
--------------------------------------------------
----------------------
>Spintharus SEUS 00003819A
---------------------------------------ggtaggaacag
ctataagagttgtaattagaatagagttagggcaatccggaagattttta
ggggatgatcaTttatataatgtagtagTaactgctcatgcttatgttat
AATttTTtttatggttatacctattttgattgggGgatttgGaaAttggT
tagtaccaataatgttaggagctcctgatatagcttttcctcggataAAT
aatttAagatttTGgtTGcttcctccttctttattatTATtatttatttc
ttctatggttgatatggaggtcggttctGggtGGAcagtttatcctcctc
tttcttctttagaaggccattttagaagaagagttgattttgctAtcttt
tctcttcAtttagcgggggcatcttctattataggggccattaatttcaT
ttcaactattttaAatatacgtatatgtggaataacaatagaaaAAattt
ctttATTTGTATGatcWgtattaattactgctgttcttttacttctttct
ttGCCtgtattagcgggggctattactatattattaacagatcctaattt
taa-----------------------------------------------
--------------------------------------------------
-----gctcaa--tgaaaattctaaatagctgcaa--tttttgtactaag
gtagcataatca-tttgtttattaattttaaactagaatgaaaggtaaaa
caaatt-atctctttattttt-tattaaattataacttatactaaatata
aaaatata-ttttttaaaaaaaaagacgac-aagaccctattgaacttta
ctt---tagtttagct-ggggaagctaaataataaatattttataaacaa
tt---ttataaacgacccaaaatatttgaacttataatcaagttaccata
gggataacagcgc-aataaatttttaaagctcttatctaaaaatttgctt
acgacct-cgatgttg-aattagaaatctttatt---aagtaaaaataat
aaaagtaggt----------------------------------------
--------------------------------------------------
--------------------------------------------------
--------------------------------------------------
--------------------------------------------------
--------------------------------------------------
--------------------------------------------------
--------------------------------------------------
--------------------------------------------------
----------------------
>Spintharus SEUS 00004717A
--------------------------------------------------
--------------------------------------------------
--------------------------------------------------
--------------------------------------------------
---------------------------------------------taaat
aacttaggattttggttgcttcctccttctttattatcattatttatatc
ttctacggtagatatgggggtctgttctgggtggacagtttatcctcctc
tttcttctttggaaggccattttagaataagaattgattttgctatcttt
tctcttcatttaacgggggcatcttctattataggggccattaatttcat
ttcaactattttaaatatacctatatgtggaataacaatagaaaaaattt
ctttatttgtatgatctgtattaattactgctGTTCttttacttctTTCt
ttacctgtattagcaggggctattActaTATtattaacacatcgtaattt
taatacTTcttTTTttgatcctgctggggGtggggatccaaTtttATTTc
aacatTtattttgatttT-------tgtttataaaaatttttataaatat
aacctgctcaa--tgaaaattctaaatagctgcaa--tttttgtactaag
gtagcataatca-tttgtttattaattttaaactagaatgaaaggtaaaa
caaatt-atctctttattttt-tattaaattataacttatactaaatata
aaaatata-ttttttaaaaaaaaagacgac-aagaccctattgaacttta
ctt---tagtttagct-ggggaagctaaataataaatattttataaacaa
tt---ttataaacgacccaaaatatttgaacttataatcaagttaccata
gggataacagcgc-aataaatttttaaagctcttatctaaaaatttgctt
acgacct-cgatgttg-aattagaaatctttatt---aagtaaaaataat
aaaagtaggtctgttcgacctttaaaattctacatgatctg---------
--------------------------------------------------
--------------------------------------------------
--------------------------------------------------
--------------------------------------------------
--------------------------------------------------
--------------------------------------------------
--------------------------------------------------
--------------------------------------------------
----------------------
>Spintharus SEUS 00003308A
--------------------------------------------------
--------------------------------------------------
--------------------------------------------------
--------------------------------------------------
--------------------------------------------------
--------------------------------------------------
--------------------------------------------------
--------------------------------------------------
--------------------------------------------------
--------------------------------------------------
--------------------------------------------------
--------------------------------------------------
--------------------------------------------------
---------------------acattgtttataaaaatttttataaatat
aacctgctcaa--tgaaaattctaaatagctgcaa--tttttgtactaag
gtagcataatca-tttgtttattaattttaaactagaatgaaaggtaaaa
caaatt-atctctttattttt-tattaaattataacttatactaaatata
aaaatata-ttttttaaaaaaaaagacgac-aagaccctattgaacttta
ctt---tagtttagct-ggggaagctaaataataaatattttataaacaa
tt---ttataaacgacccaaaatatttgaacttataatcaagttaccata
gggataacagcgc-aataaatttttaaagctcttatctaaaaatttgctt
acgacct-cgatgttg-aattagaaatctttatt---aagtaaaaataat
aaaagtaggtctgttcgacctttaaaattctacatgatctg---------
--------------------------------------------------
--------------------------------------------------
--------------------------------------------------
--------------------------------------------------
--------------------------------------------------
--------------------------------------------------
--------------------------------------------------
--------------------------------------------------
----------------------
>Spintharus SEUS 00003938A
--------------------------------------------------
--------------------------------------------------
--------------------------------------------------
--------------------------------------------------
--------------------------------------------------
--------------------------------------------------
--------------------------------------------------
--------------------------------------------------
--------------------------------------------------
--------------------------------------------------
--------------------------------------------------
--------------------------------------------------
--------------------------------------------------
--------------------------------------------------
-----gctcaa--tgaaaattctaaatagctgcaa--tttttgtactaag
gtagcataatca-tttgtttattaattttaaactagaatgaaaggtaaaa
caaatt-atctctttattttt-tattaaattataacttatactaaatata
aaaatata-ttttttaaaaaaaaagacgac-aagaccctattgaacttta
ctt---tagtttagct-ggggaagctaaataataaatattttataaacaa
tt---ttataaacgacccaaaatatttgaacttataatcaagttaccata
gggataacagcgc-aataaatttttaaagctcttatctaaaaatttgctt
acgacct-cgatgttg-aattagaaatctttatt---aagtaaaaataat
aaaagtaggtctgttcgacctttaaaattctacatgatc-----------
--------------------------------------------------
--------------------------------------------------
--------------------------------------------------
--------------------------------------------------
--------------------------------------------------
--------------------------------------------------
--------------------------------------------------
--------------------------------------------------
----------------------
>Spintharus SEUS 00001078A
--------------------------------------------------
--------------------------------------------------
--------------------------------------------------
--------------------------------------------------
--------------------------------------------------
--------------------------------------------------
--------------------------------------------------
--------------------------------------------------
--------------------------------------------------
--------------------------------------------------
--------------------------------------------------
--------------------------------------------------
--------------------------------------------------
--------------------------------------------------
---ctgctcaa--tgaaaattttaaatagctgcaa--tttttgtactaag
gtagcataatca-tttgtttattaattttaaactagaatgaaaggtaaaa
caaatt-atctctttatttct-tattaaattataacttatactaaatata
aaaatata-tttttttaaaaaaaagacgac-aagaccctattgaacttta
ctt---tagtttagct-ggggaagctaaataataaatattttataaacaa
tt---ttataaacgacccaaaatatttgaacttataatcaagttaccata
gggataacagcgc-aataaatttttaaagttcttatctaaaaatttgctt
acgacct-cgatgttg-aattagaaatctttatt---aagtaaaaataat
aaaagtaggtctgttcgacctttaaaattctacatga-------------
--------ggtcgacaaaat-aatttgagataaagaaaaagccaggaggc
a-agcgaggttccgtccctcgacactcgg-caccg-ga--ctctt-ctct
---gcgcttc-aaacccctcgcgcggctcggcggagaattggaata----
--tccaatcttctcc-tgctcgaccggcgtggc-tggggccgcgcttctc
---gtgag--tctcgattcgtcgagtaggacaggatcctgatgactttaa
gccggcggacacttcgtccggtgcggccaagtgaaggcgaaccttctatg
caagtctcatccgaccctcagacaggcgaagccccgggtagtacccgagg
ctgcaatgcgcgttcaaaaaatcagtgctcaatgtgtcctgcaattcaca
ccaagtctcggagctggctgcg
>Spintharus SEUS 00001223A
--------------------------------------------------
--------------------------------------------------
--------------------------------------------------
--------------------------------------------------
--------------------------------------------------
--------------------------------------------------
--------------------------------------------------
--------------------------------------------------
--------------------------------------------------
--------------------------------------------------
--------------------------------------------------
--------------------------------------------------
--------------------------------------------------
-------------------aaacattgtttataaaaatttttataaatat
aacctgctcaa--tgaaaattttaaatagctgcaa--tttttgtactaag
gtagcataatca-tttgtttattaattttaaactagaatgaaaggtaaaa
caaatt-atctctttatttct-tattaaattataacttatactaaatata
aaaatata-tttttttaaaaaaaagacgac-aagaccctattgaacttta
ctt---tagtttagct-ggggaagctaaataataaatattttataagcaa
tt---ttataaacgacccaaaatatttgaacttataatcaagttaccata
gggataacagcgc-aataaatttttaaagttcttatctaaaaatttgctt
acgacct-cgatgttg-aattagaaatctttatt---aagtaaaaataat
aaaag---------------------------------------------
--------------------------------------------------
--------------------------------------------------
--------------------------------------------------
--------------------------------------------------
--------------------------------------------------
--------------------------------------------------
--------------------------------------------------
--------------------------------------------------
----------------------
>Spintharus SEUS 00001233A
--------------------------------------------------
--------------------------------------------------
--------------------------------------------------
--------------------------------------------------
--------------------------------------------------
--------------------------------------------------
--------------------------------------------------
--------------------------------------------------
--------------------------------------------------
--------------------------------------------------
--------------------------------------------------
--------------------------------------------------
--------------------------------------------------
--------------------------------------------------
---ctgctcaa--tgaaaattttaaatagctgcaa--tttttgtactaag
gtagcataatca-tttgtttattaattttaaactagaatgaaaggtaaaa
caaatt-atctctttatttct-tattaaattataacttatactaaatata
aaaatata-tttttttaaaaaaaagacgac-aagaccctattgaacttta
ctt---tagtttagct-ggggaagctaaataataaatattttataagcaa
tt---ttataaacgacccaaaatatttgaacttataatcaagttaccata
gggataacagcgc-aataaatttttaaagttcttatctgaaaatttgctt
acgacct-cgatgttg-aattagaaatctttatt---aagtaaaaataat
aaaagtaggtctgttcgacctttaaaattctacatga-------------
--------------------------------------------------
--------------------------------------------------
--------------------------------------------------
--------------------------------------------------
--------------------------------------------------
--------------------------------------------------
--------------------------------------------------
--------------------------------------------------
----------------------
>Spintharus flavidusBlackledge
---AACTTTATATTTTATATTTGGGATTTGGTCAGCTATAGTAGGAACAG
CTATAAGAGTTTTAATTCGAATAGAGTTAGGGCAATCTGGAAGATTTTTA
GGGGATGATCACTTATATAATGTAGTAGTAACTGCTCATGCTTTTGTTAT
AATTTTTTTTATGGTTATACCTATTTTGATTGGGGGATTTGGAAATTGGT
TAGTACCAATAATGTTAGGAGCTCCTGATATAGCTTTTCCTCGGATGAAT
AATTTAAGATTTTGGTTGCTTCCTCCTTCTTTATTATTATTATTTATTTC
TTCTATGGTTGATATAGGGGTAGGTTCTGGTTGAACAGTTTATCCCCCTC
TTTCTTCTTTAGAAGGTCATTTTAGAAGAAGAGTTGATTTTGCTATCTTT
TCTCTTCATTTAGCGGGGGCATCTTCTATTATAGGGGCCATTAATTTTAT
TTCAACTATTTTAAATATACGTATATATGGAATAACAATAGAAAAAATTT
CTTTATTTGTGTGATCTGTGTTAATTACTGCTGTTCTTTTACTTCTTTCT
TTGCCTGTATTAGCAGGGGCAATTACTATATTATTAACAGATCGTAATTT
TAATACTTCTTTTTTTGATCCTGCTGGGGGAGGGGATCCAATTTTATTTC
AACATTTATTTTGATTTT-------TGTTTATAAAAATTTTTATAAATAT
AACCTGCTCAA--TGAAAATTTTAAATAGCTGCAA--TTTTTGTACTAAG
GTAGCATAATCA-TTTGTTTATTAATTTTAAACTAGAATGAAAGGTAAAA
CAAATT-ATCTCTTTATTTCT-TATTAAATTATAACTTATACTAAATATA
AAAATATA-TTTTTTTAAAAAAAAGACGAC-AAGACCCTATTGAACTTTA
CTT---TAGTTTAGCT-GGGGAAGCTAAATAATAAATATTTTATAAAAAA
TT---TTATAAACGACCCAAAATATTTGAACTTATAATCAAGTTACCATA
GGGATAACAGCGC-AATAAATTTTTAAAGTTCTTATCTAAAAATTTGCTT
ACGACCT-CGATGTTG-AATTAGAAATCTTTATT---AAGTAAAAATAAT
AAAAGTAGGTCTGTTCGACCTTTAAAATTCTACAT---------------
--------------------------------------------------
--------------------------------------------------
--------------------------------------------------
--------------------------------------------------
--------------------------------------------------
--------------------------------------------------
--------------------------------------------------
--------------------------------------------------
----------------------
>Spintharus SEUS 00000365A
tgGAACTTTATATTTTATATTTGGGATTTGGTcagCTATAGTAGGAACAG
CTATAAGAGTTTTAATTCGAATAGAGTTAGGGCAATCTGGAAGATTTTTA
GGGGATGATCACTTATATAATGTAGTAGTAACTGCTCATGCTTTTGTTAT
AATTTTTTTTATGGTTATACCTATTTTGATTGGGGGATTTGGAAATTGGT
TAGTACCAATAATGTTAGGAGCTCCTGATATAGCTTTTCCTCGGATGAAT
AATTTAAGATTTTGGTTGCTTCCTCCTTCTTTATTATTATTATTTATTTC
TTCTATGGTTGATATAGGGGTAGGTTCTGGTTGAACAGTTTATCCTCCTC
TTTCTTCTTTAGAAGGTCATTTTAGAAGAAGAGTTGATTTTGCTATCTTT
TCTCTTCATTTAGCGGGGGCATCTTCTATTATAGGGGCCATTAATTTTAT
TTCAACTATTTTAAATATACGTATATATGGAATAACAATAGAAAAAATTT
CTTTATTTGTGTGATCTGTGTTAATTACTGCTGTTCTTTTACTTCTTTCT
TTGCCTGTATTAGCAGGGGCAATTACTATATTATTAACAGATCGTAATTT
TAATACTTCTTTTTTTGaCCctgCTGGgggaggggatccaATTTTATTTc
aacATTTATTTTGATTtt--------------------------------
---ctgctcaa--tgaaaattttaaatagctgcaa--tttttgtactaag
gtagcataatca-tttgtttattaattttaaactagaatgaaaggtaaaa
caaatt-atctctttatttct-tattaaattataacttatactaaatata
aaaatata-tttttttaaaaaaaagacgac-aagaccctattgaacttta
ctt---tagtttagct-ggggaagctagataataaatattttataaacaa
tt---ttataaacgacccaaaatatttgaacttataatcaagttaccata
gggataacagcgc-aataaatttttaaagttcttatctaaaaatttgctt
acgacct-cgatgttg-aattagaaatctttatt---aagtaaaaata--
--------------------------------------------------
--------ggtcgacaaaat-aatttgagataaagaaaaagccaggaggc
a-agcgaggttccgtccctcgacactcgg-caccg-ga--ctctt-ctct
---gcgcttc-aaacccctcgcgcggctcggcggagaattggaata----
--tccaatcttctcc-tgctcgaccggcgtggc-tggggccgcgcttctc
---gtgag--tctcgattcgtcgagtaggacaggatcctgatgactttaa
gccggcggacacttcgtccggtgcggccaagtgaaggcgaaccttctatg
caagtctcatccgaccctcagacaggcgaagccccgggtagtacccgagg
ctgcaatgcgcgttcaaaaaatcagtgctcaatgtgtcctgcaattcaca
ccaagtctcggagctggctgcg
>Spintharus SEUS 00001029A
---aacttTATATTTTatatttgggatttggtcagctatagtaGgAAcag
CTAtAAGAGTTttaATtCgaaTagagttagggcaatctGGAAGATTTTTA
GGGGATGATCACTTGTATAATGTAGTAGTaACTGCTCATGCTTTTGTTAT
AATTTTTTTTATGGttATACCTATTTTGATTGGGGGATTtGGAAATTGGT
taGTACCAATAATGTTAGGAGCTCCTGATATAGCTTTTCCTCGGATGAAT
AATTTAAGATTTTGGTTGCTTCCTCCTTCTTTATTATTATTATTTATTTC
TTCTATGGTTGATATAgGGGTAGGTTCTGGGTGAACAgtttATCCTCCTC
TTTCTTCTTTAGAAGGTCATTTTAGAAGAAGAGTTGATTTTGCTATCTTT
TCTCTTCATTTAGCGGGGGCATCTTCTATTATAGGGGCCATTAATTTTAT
TTCAACTATTTTAAATATACGTATATATGGAATAACAATAGAAAAAATTT
CTTTATTTGTGTGATCTGTGTTAATtACTGCTGTTCTTTTACTTCTTTCT
TTGCCTGTattagCAGGgGcaatTACTATATTATTAACAGATCGTAATTT
TAATACTTCTTTTTTTGaccCTGCTGGGGgaggagatccaattttatttc
aacatttattttgatttt--------------------------------
---ctgctcaa--tgaaaattttaaatagctgcaa--tttttgtactaag
gtagcataatca-tttgtttattaattttaaactagaatgaaaggtaaaa
caaatt-atctctttatttct-tattaaattataacttatactaaatata
aaaatata-tttttttaaaaaaaagacgac-aagaccctattgaacttta
ctt---tagtttagct-ggggaagctaaataataaatattttataaacaa
tt---ttataaacgacccaaaatatttgaacttataatcaagttaccata
gggataacagcgc-aataaatttttaaagttcttatctaaaaatttgctt
acgacct-cgatgttg-aattagaaatctttatt---aagtaaaaataat
aaaagtaggtctgttcgacctttaaaattctacatgatctga--------
--------ggtcgacaaaat-aatttgagataaagaaaaagccaggaggc
a-agcgaggttccgtccctcgacactcgg-caccg-ga--ctctt-ctct
---gcgcttc-aaacccctcgcgcggctcggcggagaattggaata----
--tccaatcttctcc-tgctcgaccggcgtggc-tggggccgcgcttctc
---gtgag--tctcgattcgtcgagtaggacaggatcctgatgactttaa
gccggcggacacttcgtccggtgcggccaagtgaaggcgaaccttctatg
caagtctcatccgaccctcagacaggcgaagccccgggtagtacccgagg
ctgcaatgcgcgttcaaaaaatcagtgctcaatgtgtcctgcaattcaca
ccaagtctcggagctggctgc-
>Spintharus SEUS 00000858A
TGGaaCTTTATATTTTATATTTGGGATTTggtcaGCTATAGTAGGAACAG
CTATAAGAGTTTTAATTCGAATAGAGTTAGGGCAATCTGGAAGATTTTTA
GGGGATGATCACTTATATAATGTAGTAGTAACTGCTCATGCTTTTGTTAT
AATTTTTTTTATGGTTATACCTATTTTGATTGGGGGATTTGGAAATTGGT
TAGTACCAATAATGTTAGGAGCTCCTGATATAGCTTTTCCTCGGATGAAT
AATTTAAGATTTTGGTTGCTTCCTCCTTCTTTATTATTATTATTTATTTC
TTCTATGGTTGATATAGGGGTAGGTTCTGGTTGAACAGTTTATCCTCCTC
TTTCTTCTTTAGAAGGTCATTTTAGAAGAAGAGTTGATTTTGCTATCTTT
TCTCTTCATTTAGCGGGGGCATCTTCTATTATAGGGGCCATTAATTTTAT
TTCAACTATTTTAAATATACGTATATATGGAATAACAATAGAAAAAATTT
CTTTATTTGTGTGATCTGTGTTAATTACTGCTGTTCTTTTACTTCTTTCT
TTGCCTGTATTAGCaggggcaatTACTATATTATTAACAGATCGTAATTT
TAATACTTCTTTTTTtgaccctgctgggggaggggatccaattttaTttc
aaCATTTATTTtgatttt--------------------------------
---ctgctcaa--tgaaaattttaaatagctgcaa--tttttgtactaag
gtagcataatca-tttgtttattaattttaaactagaatgaaaggtaaaa
caaatt-atctctttatttct-tattaaattataacttatactaaatata
aaaatata-tttttttaaaaaaaagacgac-aagaccctattgaacttta
ctt---tagtttagct-ggggaagctagataataaatattttataaacaa
tt---ttataaacgacccaaaatatttgaacttataatcaagttaccata
gggataacagcgc-aataaatttttaaagttcttatctaaaaatttgctt
acgacct-cgatgttg-aattagaaatctttatt---aagtaaaa-----
--------------------------------------------------
--------ggtcgacaaaat-aatttgagataaagaaaaagccaggaggc
a-agcgaggttccgtccctcgacactcgg-caccg-ga--ctctt-ctct
---gcgcttc-aaacccctcgcgcggctcggcggagaattggaata----
--tccaatcttctcc-tgctcgaccggcgtggc-tggggccgcgcttctc
---gtgag--tctcgattcgtcgagtaggacaggatcctgatgactttaa
gccggcggacacttcgtccggtgcggccaagtgaaggcgaaccttctatg
caagtctcatccgaccctcagacaggcgaagccccgggtagtacccgagg
ctgcaatgcgcgttcaaaaaatcagtgctcaatgtgtcctgcaattcaca
ccaagtctcggagctggctgcg
>Spintharus SEUS 00001126A
tggaactttatattttatatttgggatttggtcagcTATAgtaggaacag
ctataaGAGTTTTAattcgaataGAgttagggcaatctggaAGATTTTta
ggGgatGATCACTTATATAATGTAGTAGTAActgCTCAtGCTTTTGTTAT
AATTTTTTTTATGGTTATACCTATTTTGATTGGGGGATTTGgAAATTGGT
TAgtACCAATAATGTTAGGAGCTCCTGATATAGCTTTCCCTCGGATGAAT
AATTTAAGATTTTGGTTGCTTCCTCCTTCTTTATTATTATTATTTATTTC
TTCTATGGTTGATATAGGGGTAGGTTCTGGTTGAACAGTTTATCCTCCTC
TTTCTTCTTTAGAAGGTCATTTTAGAAGAAGAGTTGATTTtGCTATCTTT
TCTCTTCATTTAGCGGGGGCATCTTCTATTATAGGGGCCAtTAATTTTAT
TTCAACTATTTTAAATATACGTATATATGGAATAACAATAGAAAAAATTT
CTTTATTTGTGTGATCtGTgttaatTACtgcTGTTCTTTTACTTCTTTCT
TTGCCtGtattagcaggggcaattactatattattaacagatcgtaattt
taatacttctttttTtgaccctgctgggggaggggatccaattttAtttc
aacatttattttgatttt--------------------------------
---ctgctcaa--tgaaaattttaaatagctgcaa--tttttgtactaag
gtagcataatca-tttgtttattaattttaaactagaatgaaaggtaaaa
caaatt-atctctttatttct-tattaaattataacttatactaaatata
aaaatatattttttttaaaaaaaagacgac-aagaccctattgaacttta
ctt---tagtttagct-ggggaagctaaataataaatattttataagcaa
tt---ttataaacgacccaaaatatttgaacttataatcaagttaccata
gggataacagcgc-aataaatttttaaagttcttatctaaaaatttgctt
acgacct-cgatgttg-aattagaaatctttatt---aagtaaaaata--
--------------------------------------------------
---------------------------agataaagaaaaagccaggaggc
a-agcgaggttccgtccctcgacactcgg-caccg-ga--ctctt-ctct
---gcgcttc-aaacccctcgcgcggctcggcggagaattggaata----
--tccaatcttctcc-tgctcgaccggcgtggc-tggggccgcgcttctc
---gtgag--tctcgattcgtcgagtaggacaggatcctgatgactttaa
gccggcggacacttcgtccggtgcggccaagtgaaggcgaaccttctatg
caagtctcatccgaccctcagacaggcgaagccccgggtagtacccgagg
ctgcaatgcgcgttcaaaaaatcagtgctcaatgtgtcctgcaattcaca
ccaagtctcggagctggctg--
>Spintharus SEUS 00001157A
--------------TTATATTTGGGATTTGGTCAGCTATAGTAGGAACAG
CTATAAGAGTTTTAATTCGAATAGAGTTAGGGCAATCTGGAAGATTTTTA
GGGGATGATCACTTGTATAATGTAGTAGTAACTGCTCATGCTTTTGTTAT
AATTTTTTTTATGGTTATACCTATTTTGATTGGGGGATTTGGAAATTGGT
TAGTACCAATAATGTTAGGAGCTCCTGATATAGCTTTTCCTCGGATGAAT
AATTTAAGATTTTGGTTGCTTCCTCCTTCTTTATTATTATTATTTATTTC
TTCTATGGTTGATATAGGGGTAGGTTCTGGGTGAACAGTTTATCCTCCTC
TTTCTTCTTTAGAAGGCCATTTTAGAAGAAGAGTTGATTTTGCTATCTTT
TCTCTTCATTTAGCGGGGGCATCTTCTATTATAGGGGCCATTAATTTTAT
TTCAACTATTTTAAATATACGTATATATGGAATAACAATAGAAAAAATTT
CTTTATTTGTGTGATCTGTGTTAATTACTGCTGTTCTTTTACTTCTTTCT
TTGCCTGTATTAGCAGGGGCAATTACTATATTATTAACAGATCGTAATTT
TAATACTTCTTTTTTTGACCCTGCTGGGggaggagatcCAATTT------
--------------------------------------------------
-acctgctcaa--tgaaaattttaaatagctgcaa--tttttgtactaag
gtagcataatca-tttgtttattaattttaaactagaatgaaaggtaaaa
caaatt-atctctttatttct-tattaaattataacttatactaaatata
aaaatata-ttttttaaaaaaaaagacgac-aagaccctattgaacttta
ctt---tagtttagct-ggggaagctaaataataaatattttataaacaa
tt---ttataaacgacccaaaatatttgaacttataatcaagttaccata
gggataacagcgc-aataaatttttaaagttcttatctaaaaatttgctt
acgacct-cgatgttg-aattagaaatctttatt---aagtaaaaata--
--------------------------------------------------
----------tcgacaaaat-aatttgagataaagaaaaagccaggaggc
a-agcgaggttccgtccctcgacactcgg-caccg-ga--ctctt-ctct
---gcgcttc-aaacccctcgcgcggctcggcggagaattggaata----
--tccaatcttctcc-tgctcgaccggcgtggc-tggggccgcgcttctc
---gtgag--tctcgattcgtcgagtaggacaggatcctgatgactttaa
gccggcggacacttcgtccggtgcggccaagtgaaggcgaaccttctatg
caagtctcatccgaccctcagacaggcgaagccccgggtagtacccgagg
ctgcaatgcgcgttcaaaaaatcagtgctcaatgtgtcctgcaattcaca
ccaagtctcggagctggctgc-
>Spintharus SEUS 00001117A
tggaactttataTTTTAtatttGGgatttggtcagctatagtaggaACAG
ctataAGAGttttaattcgaataGAGttagggcaatctggaAGATTTTTa
gGGGatgatcacttGtATAatgTAGTAGTaactgctcatgctTTTGTTAT
AATTTTTTTTATGGttatacctattttgatagggGGatttggaaattggt
tagtaccaATaatgttaGGAGctcctgaTATAGCTtTTccTCGGATgAaT
aatttaaGATTTTGGTtacttCCTccttctttatTATTAttattTATTTC
TTCTAtggttgataTAGGGGTAGgttctggGTGAacagtttatcctccTC
tttcttctttAGAAGGTCATTttagaaGaagagttgATTTTGCtatcttt
tctcttCATTTAGCGGGGGcatcttctAtTATagggGCcattaaTTTtat
ttcaacTATTTtaaatatacgtATATAtggaataacaatagaaAAAattT
CttTATTTGTgtgatctgtgttaatta-----------------------
--------------------------------------------------
--------------------------------------------------
--------------------------------------------------
-acctgctcaa--tgaaaattttaaatagctgcaa--tttttgtactaag
gtagcataatca-tttgtttattaattttaaactagaatgaaaggtaaaa
caaatt-atctctttatttct-tattaaattataacttatactaaatata
aaaatata-ttttttttaaaaaaagacgac-aagaccctattgaacttta
ctt---tagtttagct-ggggaagctaaataataaatattttataaacaa
tt---ttataaacgacccaaaatatttgaacttataatcaagttaccata
gggataacagcgc-aataaatttttaaagttcttatctaaaaatttgctt
acgacct-cgatgttg-aattagaaatctttatt---aagtaaaaata--
--------------------------------------------------
--------ggtcgacaaaat-aatttgagataaagaaaaagccaggaggc
a-agcgaggttccgtccctcgacactcgg-caccg-ga--ctctt-ctct
---gcgcttc-aaacccctcgcgcggctcggcggagaattggaata----
--tccaatcttctcc-tgctcgaccggcgtggc-tggggccgcgcttctc
---gtgag--tctcgattcgtcgagtaggacaggatcctgatgactttaa
gccggcggacacttcgtccggtgcggccaagtgaaggcgaaccttctatg
caagtctcatccgaccctcagacaggcgaagccccgggtagtacccgagg
ctgcaatgcgcgttcaaaaaatcagtgctcaatgtgtcctgc--------
----------------------
>Spintharus SEUS 00003712A
----------------------------------------------ACAG
CTATAAGAGTTTTAATTCGAATAGAGTTAGGGCAATCTGGAAGATTTTTA
GGGGATGATCACTTATATAATGTAGTAGTAACTGCTCATGCTTTTGTTAT
AATTTTTTTTATGGTTATACCTATTTTGATTGGGGGATTTGGAAATTGGT
TAGTACCAATAATGTTAGGAGCTCCTGATATAGCTTTCCCTCGGATGAAT
AATTTAAGATTTTGGTTGCTTCCTCCTTCTTTATTATTATTATTTATTTC
TTCTATGGTTGATATAGGGGTAGGTTCTGGTTGAACAGTTTATCCTCCTC
TTTCTTCTTTAGAAGGTCATTTTAGAAGAAGAGTTGATTTTGCTATCTTT
TCTCTTCATTTAGCGGGGGCATCTTCTATTATAGGGGCCATTAATTTTAT
TTCAACTATTTTAAATATACGTATATATGGAATAACAATAGAAAAAATTT
CTTTATTTGTGTGATCTGTGTTAATTACTGCTGTTCTTTTACTTCTTTCT
TTGCCTGTATTAGCagggGcAATTACTATATTATTAACAGATCGTAATTT
TAataCTTC-----------------------------------------
--------------------------------------------------
-----gctcaa--tgaaaattttaaatagctgcaa--tttttgtactaag
gtagcataatca-tttgtttattaattttaaactagaatgaaaggtaaaa
caaatt-atctctttatttct-tattaaattataacttatactaaatata
aaaatata-ttttttaaaaaaaaagacgac-aagaccctattgaacttta
ctt---tagtttagct-ggggaagctaaataataaatattttataagcaa
tt---ttataaacgacccaaaatatttgaacttataatcaagttaccata
gggataacagcgc-aataaatttttaaagttcttatctaaaaatttgctt
acgacct-cgatgttg-aattagaaatctttatt---aagtaaaaataat
aaaagtaggtctgttcgacctttaaaattctacatgatc-----------
--------ggtcgacaaaat-aatttgagataaagaaaaagccaggaggc
a-agcgaggttccgtccctcgacactcgS-caccg-ga--ctctt-ctct
---gcgcttc-aaacccctcgcgcggctcggcggagaattggaata----
--tccaatcttctcc-tgctcgaccggcgtggc-tggggccgcgcttctc
---gtgag--tctcgattcgtcgagtaggacaggatcctgatgactttaa
gccggcggacacttcgtccggtgcggccaagtgaaggcgaaccttctatg
caagtctcatccgaccctcagacaggcgaagccccgggtagtacccgagg
ctgcaatgcgcgttcaaaaaatcagtgctcaatgtgtcctgcaatt----
----------------------
>Spintharus SEUS 00001262A
-------------------------------------------------G
CTATAAGAGTTTTAATTCGAATAGAGTTAGGGCAATCTGGAAGATTTTTA
GGGGATGATCACTTGTATAATGTAGTAGTAACTGCTCATGCTTTTGTTAT
AATTTTTTTTATGGTTATACCTATTTTGATTGGGGGATTTGGAAATTGGT
TAGTACCAATAATGTTAGGAGCTCCTGATATAGCTTTTCCTCGGATGAAT
AATTTAAGATTTTGGTTGCTTCCTCCTTCTTTATTATTATTATTTATTTC
TTCTATGGTTGATATAGGGGTAGGTTCTGGGTGAACAGTTTATCCTCCTC
TTTCTTCTTTAGAAGGTCATTTTAGAAGAAGAGTTGATTTTGCTATTTTT
TCTCTTCATTTAGCGGGGGCATCTTCTATTATAGGGGCCATTAATTTTAT
TTCAACTATTTTAAATATACGTATATATGGAATAACAATAGAAAAAATTT
CTTTATTTGTGTGATCTGTGTTAATTACTGCTGTTCTTTTACTTCTTTCT
TTGCCTGTATTAGCAGGGgcaatTACTATATTATTAACAGATCGTAATTT
TAATACTtctTTTT------------------------------------
--------------------------------------------------
-----gctcaa--tgaaaattttaaatagctgcaa--tttttgtactaag
gtagcataatca-tttgtttattaattttaaactagaatgaaaggtaaaa
caaatt-atctctttatttct-tattaaattataacttatactaaatata
aaaatata-tttttttaaaaaaaagacgac-aagaccctattgaacttta
ctt---tagtttagct-ggggaagctaaataataaatattttataaacaa
tt---ttataaacgacccaaaatatttgaacttataatcaagttaccata
gggataacagcgc-aataaatttttaaagttcttatctaaaaatttgctt
acgacct-cgatgttg-aattagaaatctttatt---aagtaaaaataat
aaaagtaggtc---------------------------------------
--------ggtcgacaaaat-aatttgagataaagaaaaagccaggaggc
a-agcgaggttccgtccctcgacactcgg-caccg-ga--ctctt-ctct
---gcgcttc-aaacccctcgcgcggctcggcggagaattggaata----
--tccaatcttctcc-tgctcgaccggcgtggc-tggggccgcgcttctc
---gtgag--tctcgattcgtcgagtaggacaggatcctgatgactttaa
gccggcggacacttcgtccggtgcggccaagtgaaggcgaaccttctatg
caagtctcatccgaccctcagacaggcgaagccccgggtagtacccgagg
ctgcaatgcgcgttcaaaaaatcagtgctcaatgtgtcctgcaatt----
----------------------
>Spintharus SEUS 00001054A
TGGAACTTTATATTTTATATTTGGGATTTGGtcagcTATAGTAGGAACAG
CTATAAGAGTTTTAATTCGAATAGAGTTAGGGCAATCTGGAAGATTTTTA
GGGGATGATCACTTATATAATGTAGTAGTAACTGCTCATGCTTTTGTTAT
AATTTTTTTTATGGTTATACCTATTTTGATTGGGGGATTTGGAAATTGGT
TAGTACCAATAATGTTAGGAGCTCCTGATATAGCTTTTCCTCGGATGAAT
AATTTAAGATTTTGGTTGCTTCCTCCTTCTTTATTATTATTATTTATTTC
TTCTATGGTTGATATAGGGGTAGGTTCTGGTTGAACAGTTTATCCTCCTC
TTtCTTCTTTAGAAGGTCATTTTAGAAGAAGAGTTGATTTTGCTATCTTT
TCTCTTCATTTAGCGGGGGCATCTTCTATTATAGGGGCCATTAATTTTAT
TTCAACTATTTTAAATATACGTATATATGGAATAACAATAGAAAAAATTT
CTTTATTTGTGTGATCTGTGTTAATTACTGCTGTTCTTTTACTTCTTTCT
TTGCCTGTATTAGCAGGGGCAATTACTATATTATTAACAGATCGTAATTT
TAATACTTCTTTTTTTGACCCTGCTGGGggaggGGATCCAATTTTATTTC
AACATTTATTTTGATTTT--------------------------------
---ctgctcaa--tgaaaattttaaatagctgcaa--tttttgtactaag
gtagcataatca-tttgtttattaattttaaactagaatgaaaggtaaaa
caaatt-atctctttatttct-tattaaattataacttatactaaatata
aaaatata-tttttttaaaaaaaagacgac-aagaccctattgaacttta
ctt---tagtttagct-ggggaagctagataataaatattttataaacaa
tt---ttataaacgacccaaaatatttgaacttataatcaagttaccata
gggataacagcgc-aataaatttttaaagttcttatctaaaaatttgctt
acgacct-cgatgttg-aattagaaatctttatt---aagtaaaaataat
aaaagtaggtctgttcgacctttaaaattctacatgatctg---------
--------------------------------------------------
--------------------------------------------------
--------------------------------------------------
--------------------------------------------------
--------------------------------------------------
--------------------------------------------------
--------------------------------------------------
--------------------------------------------------
----------------------
>Spintharus SEUS 00000389A
-------ttataTTTtatatttgggatttggtcagctatAGTaggaacag
ctataagagtTTtaattcgaatagagttagggcaatctggaagatttttA
ggggaTGATCACTTATATAATGTAGtagtaactgctcatgcTTTTGTTAT
AATTTTTTTTATGGTTATACCTATTTTGATTGGGGGATTTGGAAATTGGT
TAGTACCAATaATGTTAGGAGCTCCTGATATAgCTTTTCCTCgGAtGAAT
AATTTAAGATTTTGGTTGCTTCCTCCTTCTTTATTATTATTATTTATTTC
TTCTATGGTTGATATAGGGGTAGGTTCTGGTTGAACAGTTTATCCTCCTC
TTTCTTCTTTAGAAGGTCATTTTAGAAGAAGAGTTGATTTTGCTATCTTT
TCTCTTCATTTAGCGGGGGCATCTTCTATTATAGGGGCCATTAATTTTAT
TTCAACTATTTTAAATATACGTATATATGGGATAACAATAGAAAAAATTT
CTTTATTTGTGTGATCTGTGTTAATTACTGCTGTTCTTTTACTTCTTTCT
TTGCCTGTAttagcaGGGGCAATTACTATATTATTAacagatcgTAATTT
taaTActtcttTTTTTGACcctgctgggggaggggatccaattttatttc
aacatttattttgatttt--------------------------------
---ctgctcaa--tgaaaattttaaatagctgcaa--tttttgtactaag
gtagcataatca-tttgtttattaattttaaactagaatgaaaggtaaaa
caaatt-atctctttatttct-tattaaattataacttatactaaatata
aaaatata-tttttttaaaaaaaagacgac-aagaccctattgaacttta
ctt---tagtttagct-ggggaagctagataataaatattttataaacaa
tt---ttataaacgacccaaaatatttgaacttataatcaagttaccata
gggataacagcgc-aataaatttttaaagttcttatctaaaaatttgctt
acgacct-cgatgttg-aattagaaatctttatt---aagtaaaaataat
aaaagtaggtctgttcgacctttaaaattctacatga-------------
--------------------------------------------------
--------------------------------------------------
--------------------------------------------------
--------------------------------------------------
--------------------------------------------------
--------------------------------------------------
--------------------------------------------------
--------------------------------------------------
----------------------
>Spintharus SEUS 00000686A
-------------tttatatttgggatttggtcagStatagtaggaacag
ctataagagttttaattcgaatagagttRgggcMatctggaMSatttMta
ggggatgatcacttAtAtaATGTagtagtaactgctcatgctTTTGTTAT
AATTTTTTTTATGGTTAtaccTattttgaTTGggGgatttggaAATTGgt
tagtacCAATAAtgTTAGGAGcTCCTGAtatagctTttccTCggATGAAT
AAtTtaagattttggtTGcttCCtccttCtttattaTtATTATTTATTTC
TTCTAtggttgATATAGGGgTAGgttctggTTGAACAgttTATCCTCCTC
TTTCTTCTTTAGAAGgtCattYtaRaaGAagagtTGATtTtgCTATCTTT
TCTCTTCattDagcgGGgGCATCTTCTATTATAGGGGCcattaattTTAT
TTCAACTATTTTAAATATACGTaTATATGGAATAACAATAGAAaAAAtTT
CTTTATTTGTGTGATctgtgttAATTaCtgctGTTCTTTTActtCTTTCT
TTGcctSKattagcaggggcaWttactaWattaWtaacagatcgtaattt
taWtacttctttYtttgaScctgcWgggRgaggggatccaatttta----
----------------------------------------------atat
aacctgctcaa--tgaaaattttaaatagctgcaa--tttttgtactaag
gtagcataatca-tttgtttattaattttaaactagaatgaaaggtaaaa
caaatt-atctctttatttct-tattaaattataacttatactaaatata
aaaatata-tttttttaaaaaaaagacgac-aagaccctattgaacttta
ctt---tagtttagct-ggggaagctaaataataaatattttataaaaaa
tt---ttataaacgacccaaaatatttgaacttataatcaagttaccata
gggataacagcgc-aataaatttttaaagttcttatctaaaaatttgctt
acgacct-cgatgttg-aattagaaatctttatt---aagtaaaaataat
aaaagtaggtctgttcgacctttaaaattctacatga-------------
--------------------------------------------------
--------------------------------------------------
--------------------------------------------------
--------------------------------------------------
--------------------------------------------------
--------------------------------------------------
--------------------------------------------------
--------------------------------------------------
----------------------
>Spintharus SEUS 00000153A
tggaactttaTATTttatattTGGGATTTggtcagCTAtagtaggaacag
ctataagagTTTTAATTCGAATAGAGTTAgGGcaatctggAaGATTTTta
GgGGATGaTCACTTATATAATGTAGTAGTAACTGCTCATGCTTTTGTTAT
AATTTTTTTTATGGTTATACCTATTTTGATTGGGGGATTTGGAAATTGGT
TAGTACCAATAATGTTaGGAGcTCcTGATATAGCTTTTCCtcggaTGAAT
AATTTAAGATTTtGGTTGCTtcctccttCTTTATtatTATtATttATTtc
ttctaTGGttGATaTAGGgGtAGGTtCtGGTtgAacagtTtaTCcTccTC
tttCTtcTttagaaggtcaBtttagaagaagagtTGATTTtGcTATCTTT
TCTCTTCATTTaScGGGGGCATCTTCTAtTAtAGGGgCcattaaTTTtAT
TTCAACTaTTTTAAATATACGTATAtatGGAATAACaATagAaAAAatTt
cTTTATTTGTGTGATCTGTGTTAATTAcKgctGTtCTTTTACTTCTTTCt
TTGCCTGTATtAGCaggggcaattMctATATTATTaACAGATCgTAATTT
TAATACTTCtttttttgACCctgctgggggaggggatccaattttatttc
aacatttattttgatttt----------------------------atat
aacctgctcaa--tgaaaattttaaatagctgcaa--tttttgtactaag
gtagcataatca-tttgtttattaattttaaactagaatgaaaggtaaaa
caaatt-atctctttatttct-tattaaattataacttatactaaatata
aaaatata-tttttttaaaaaaaagacgac-aagaccctattgaacttta
ctt---tagtttagct-ggggaagctagataataaatattttataaacaa
tt---ttataaacgacccaaaatatttgaacttataatcaagttaccata
gggataacagcgc-aataaatttttaaagttcttatctaaaaatttgctt
acgacct-cgatgttg-aattagaaatctttatt---aagtaaaa-----
--------------------------------------------------
--------------------------------------------------
--------------------------------------------------
--------------------------------------------------
--------------------------------------------------
--------------------------------------------------
--------------------------------------------------
--------------------------------------------------
--------------------------------------------------
----------------------
>Spintharus SEUS 00000828A
TggaaCTTTATATTTtatatTTGGGATTTGGTcagctAtAgtaGGAACAG
CTATAAGAGTTTTAATtCGAATAgagTTaggGcaAtctggaAGATTTTTA
GGGGATGATCACTTATATAATGTAGTAGTAACTGCTCATGCTTTTGTTAT
AATTTTTTTtATGGTTATACcTAtTTTGATTGGGGGATTTGGAAATTGGT
TAGTACCAATAATGTtaggagctccTGATAtagcttttcctcggatGaat
AAtTtaagatTttgGtTGCttccBccttctttattattAttatttatttc
KtctatggttgaTaTaGGggtAGGTtCtGgTtgaacagttWMtccTCctc
tttctYctttaRaaggtcWKtttagaagaagagYtGattttgctATCTtT
tCTCTtcaTTtaScgGGggcATcttctattatagggSccattaattttaT
TTcAActWttttaAatAtacgtatatatggaataacaatagaaaAAattt
ctTTatttgtGTGAtctgtgttaATTActgctgttCTtTtacTtctttct
ttgcCTGTatTaGcaggggcaaTTacYatAttattAacagatcgtaATtT
tAAaACTTctttttttgaccctgctgggggaggggatccaattttATttc
aACATTTATTTTGATTTT--------------------------------
---ctgctcaa--tgaaaattttaaatagctgcaa--tttttgtactaag
gtagcataatca-tttgtttattaattttaaactagaatgaaaggtaaaa
caaatt-atctctttatttct-tattaaattataacttatactaaatata
aaaatata-tttttttaaaaaaaagacgac-aagaccctattgaacttta
ctt---tagtttagct-ggggaagctagataataaatattttataaacaa
tt---ttataaacgacccaaaatatttgaacttataatcaagttaccata
gggataacagcgc-aataaatttttaaagttcttatctaaaaatttgctt
acgacct-cgatgttg-aattagaaatctttatt---aagtaaaaata--
--------------------------------------------------
--------------------------------------------------
--------------------------------------------------
--------------------------------------------------
--------------------------------------------------
--------------------------------------------------
--------------------------------------------------
--------------------------------------------------
--------------------------------------------------
----------------------
>Spintharus SEUS 00003926A
------------------------------atcagcgatagtaggaacag
ctataagagttttaattcgaatagagttagggcaatccggaagattttta
ggggatgatcACTTatataatgtagtaGTaactgctcatgcttatgttAT
AattttttttaTggttatacctattttgattgggGGATTtGGAAATTggt
tagtaCCAATaatgttaggagctcctgaTATagCTTTCcCtcggatgAAT
AATTtAAGaTTtTGGTTGCttCctcCTtcTTTATTaTTattATttatttc
ttctatggttgatataggggtaggttCTGGTTGaacagtttatcctcctc
tttcttctttagaaggtcattttagaagaagagttgattttgCTATcttt
tctcttcatttagcgggggcatCttctatcataggggccattaatttTaT
ttcaactattttaAatatacgtatatatggaataacaaTagAaaAAAtTt
cttTATTTGTGTGatcagtgttaattaCTgctgttcttTtacttcTttct
ttGCCTGtattagcaggggcaattaccatattattaacagatcgtaaTtt
taAtacttctttttttgaccc-----------------------------
--------------------------------------------------
-----gctcaa--tgaaaattttaaatagctgcaa--tttttgtactaag
gtagcataatca-tttgtttattaattttaaactagaatgaaaggtaaaa
caaatt-atctctttatttct-tattaaattataacttatactaaatata
aaaatata-ttttttaaaaaaaaagacgac-aagaccctattgaacttta
ctt---tagtttagct-ggggaagctaaataataaatattttataagcaa
tt---ttataaacgacccaaaatatttgaacttataatcaagttaccata
gggataacagcgc-aataaatttttaaagttcttatctaaaaatttgctt
acgacct-cgatgttg-aattagaaatctttatt---aagtaaaaataat
aaaagtaggtctgttcgacctttaaaattctacatgat------------
--------------------------------------------------
--------------------------------------------------
--------------------------------------------------
--------------------------------------------------
--------------------------------------------------
--------------------------------------------------
--------------------------------------------------
--------------------------------------------------
----------------------
>Spintharus flavidus ARNEDO
--------------------------------------------------
--------------------------------------------------
--------------------------------------------------
--------------------------------------------------
-------AATAATGTTGGGGGCTCCTGATATAGCGTTCCCTCGAATAAAT
AATTTAAGATTTTGGTTACTTCCTCCTTCTTTATTACTGTTGTTTATTTC
TTCTATGGTTGATATAGGAGTAGGTTCTGGATGAACAGTTTATCCTCCTC
TTTCTTCTTTAGAAGGTCATTTTAGAAGAAGAGTTGATTTTGCCATTTTT
TCTCTTCATTTAGCAGGGGCATCTTCTATTATAGGGGCTATTAATTTTAT
TTCAACCATTTTGAACATACGTGTGTATGGTATAAGAATAGAGAAAATTT
CTTTATTTGTTTGATCTGTTTTAATTACTGCTGTTCTTTTACTTCTTTCT
TTGCCTGTTTTAGCAGGGGCTATCACTATGTTATTAACAGATCGAAATTT
TAATACTTCTTTTTTTGATCCTGCTGGGGGGGGAGATCCTATTTTATTTC
AACATTTATTATGA-------------------------------AATAT
AACCTGCTCAA--TGAAAATTTTAAATAGCTGCAA--TTTTTGTACTAAG
GTAGCATAATCA-TTTGTTTATTAATTTTAAACTAGAATGAAAGGTAAAA
CAAATT-ATCTCTTTATTTAT-TATTAAATTATAACTTATACTAAATATA
AAAATATA-TTTTTTTAAAAAAAAGACGAC-AAGACCCT-TTGAACTTTA
CTT---TAGTTTAGCT-GGGGAAGCTAAATAATAAATATTTTATAAACAA
TT---TTATAAACGACCCAAAATATTTGAACTTATAATCAAGTTACCATA
GGGATAACAGCGC-AATAAATTTTTAAAGTTCTTATCTAAAAATTTGCTT
ACGACCT-CGATGTT-GAATTAGAAATCTTTATT---AAGTAAAAATAAT
AAAAGTAGGTCTGTTCGACCTTTAAAATTCTACA----------------
--------------------------------------------------
--------------------------------------------------
--------------------------------------------------
--------------------------------------------------
--------------------------------------------------
--------------------------------------------------
--------------------------------------------------
--------------------------------------------------
----------------------
