# Supplementary material for: Spintharus flavidus in the Caribbean—a 30 million year biogeographical history and radiation of a ‘widespread species’
Source: PeerJ. 2015 Nov 19;3:e1422. doi: 10.7717/peerj.1422 (PMC4655100; doi:10.7717/peerj.1422)
Supplement: Supplemental Information 2 [file peerj-03-1422-s004.xlsx]

## Sheet: Sheet1
BankIt1864690 00004378A KT950300
BankIt1864690 00000308A KT950301
BankIt1864690 00000634A KT950302
BankIt1864690 00003854A KT950303
BankIt1864690 00004001A KT950304
BankIt1864690 00004067A KT950305
BankIt1864690 00004082A KT950306
BankIt1864690 00004099A KT950307
BankIt1864690 00004173A KT950308
BankIt1864690 00004279A KT950309
BankIt1864690 00004288A KT950310
BankIt1864690 00004292A KT950311
BankIt1864690 00004296A KT950312
BankIt1864690 00004302A KT950313
BankIt1864690 00004330A KT950314
BankIt1864690 00004338A KT950315
BankIt1864690 00004402A KT950316
BankIt1864690 00004590A KT950317
BankIt1864690 00004592A KT950318
BankIt1864690 00004604A KT950319
BankIt1864690 00004609A KT950320
BankIt1864690 00004619A KT950321
BankIt1864690 00004621A KT950322
BankIt1864690 00004623A KT950323
BankIt1864690 00004710A KT950324
BankIt1864690 00004712A KT950325
BankIt1864690 00004718A KT950326
BankIt1864690 00004741A KT950327
BankIt1864690 00004834A KT950328
BankIt1864690 00004856A KT950329
BankIt1864690 00004866A KT950330
BankIt1864690 00005007A KT950331
BankIt1864690 00005066A KT950332
BankIt1864690 00005175A KT950333
BankIt1864690 00005478A KT950334
BankIt1864690 00005528A KT950335
BankIt1864690 00005529A KT950336
BankIt1864690 00005537A KT950337
BankIt1864690 00005538A KT950338
BankIt1864690 00005540A KT950339
BankIt1864690 00005546A KT950340
BankIt1864690 00782935 KT950341
BankIt1864690 00782941 KT950342
BankIt1864690 00782943 KT950343
BankIt1864690 00782945 KT950344
BankIt1864690 00782946 KT950345
BankIt1864690 00782948 KT950346
BankIt1864690 00783195 KT950347
BankIt1864690 00783202 KT950348
BankIt1864690 00783208 KT950349
BankIt1864690 00783213 KT950350
BankIt1864690 00783215 KT950351
BankIt1864690 00783216 KT950352
BankIt1864690 00783217 KT950353
BankIt1864690 00783228 KT950354
BankIt1864690 00783230 KT950355
BankIt1864690 00784389 KT950356
BankIt1864690 00784459 KT950357
BankIt1864690 00784486 KT950358
BankIt1864690 00784754 KT950359
BankIt1864690 00785156 KT950360
BankIt1864690 00785195 KT950361
BankIt1864690 00785288 KT950362
BankIt1864690 00787441 KT950363
BankIt1864690 00787462 KT950364
BankIt1864690 00787464 KT950365
BankIt1864690 00787467 KT950366
BankIt1864690 00787471 KT950367
BankIt1864690 00787473 KT950368
BankIt1864690 00787848 KT950369
BankIt1864690 00787849 KT950370
BankIt1864690 00787851 KT950371
BankIt1864690 00787852 KT950372
BankIt1864690 00787854 KT950373
BankIt1864690 00787855 KT950374
BankIt1864690 00782898 KT950375
BankIt1864690 00784667 KT950376
BankIt1864690 00784899 KT950377
BankIt1864690 00785127 KT950378
BankIt1864690 00785388 KT950379
BankIt1864690 00785583 KT950380
BankIt1864690 00785670 KT950381
BankIt1864690 00785738 KT950382
BankIt1864690 00785744 KT950383
BankIt1864690 00785768 KT950384
BankIt1864690 00786961 KT950385
BankIt1864690 00786969 KT950386
BankIt1864690 00786970 KT950387
BankIt1864690 00786990 KT950388
BankIt1864690 00787077 KT950389
BankIt1864690 00787094 KT950390
BankIt1864690 00787256 KT950391
BankIt1864690 00787259 KT950392
BankIt1864690 00787272 KT950393
BankIt1864690 00787274 KT950394
BankIt1864690 00787310 KT950395
BankIt1864690 00787316 KT950396
BankIt1864690 00003068A KT950397
BankIt1864690 00003150A KT950398
BankIt1864690 00003476A KT950399
BankIt1864690 00003503A KT950400
BankIt1864690 00003602A KT950401
BankIt1864690 00003721A KT950402
BankIt1864690 00003731A KT950403
BankIt1864690 00003738A KT950404
BankIt1864690 00003814A KT950405
BankIt1864690 00000166A KT950406
BankIt1864690 00000173A KT950407
BankIt1864690 00000550A KT950408
BankIt1864690 00000648A KT950409
BankIt1864690 00001408A KT950410
BankIt1864690 00001452A KT950411
BankIt1864690 00001460A KT950412
BankIt1864690 00001536A KT950413
BankIt1864690 00001596A KT950414
BankIt1864690 00001606A KT950415
BankIt1864690 00001661A KT950416
BankIt1864690 00001712A KT950417
BankIt1864690 00001773A KT950418
BankIt1864690 00001800A KT950419
BankIt1864690 00001824A KT950420
BankIt1864690 00001826A KT950421
BankIt1864690 00002152A KT950422
BankIt1864690 00006162A KT950423
BankIt1864690 00006293A KT950424
BankIt1864690 00006305A KT950425
BankIt1864690 00006349A KT950426
BankIt1864690 00006359A KT950427
BankIt1864690 00006443A KT950428
BankIt1864690 00006449A KT950429
BankIt1864690 00006461A KT950430
BankIt1864690 00006462A KT950431
BankIt1864690 00006489A KT950432
BankIt1864690 00006490A KT950433
BankIt1864690 00006496A KT950434
BankIt1864690 00392769 KT950435
BankIt1864690 00392822 KT950436
BankIt1864690 00392857 KT950437
BankIt1864690 00392878 KT950438
BankIt1864690 00392949 KT950439
BankIt1864690 00392953 KT950440
BankIt1864690 00392972 KT950441
BankIt1864690 00392973 KT950442
BankIt1864690 00392974 KT950443
BankIt1864690 00782101 KT950444
BankIt1864690 00000153A KT950445
BankIt1864690 00000365A KT950446
BankIt1864690 00000389A KT950447
BankIt1864690 00000686A KT950448
BankIt1864690 00000828A KT950449
BankIt1864690 00000858A KT950450
BankIt1864690 00001029A KT950451
BankIt1864690 00001054A KT950452
BankIt1864690 00001078A KT950453
BankIt1864690 00001117A KT950454
BankIt1864690 00001126A KT950455
BankIt1864690 00001157A KT950456
BankIt1864690 00001204A KT950457
BankIt1864690 00001223A KT950458
BankIt1864690 00001233A KT950459
BankIt1864690 00001262A KT950460
BankIt1864690 00001359A KT950461
BankIt1864690 00003308A KT950462
BankIt1864690 00003379A KT950463
BankIt1864690 00003462A KT950464
BankIt1864690 00003469A KT950465
BankIt1864690 00003712A KT950466
BankIt1864690 00003819A KT950467
BankIt1864690 00003848A KT950468
BankIt1864690 00003914A KT950469
BankIt1864690 00003926A KT950470
BankIt1864690 00003938A KT950471
BankIt1864690 00004511A KT950472
BankIt1864690 00004597A KT950473
BankIt1864690 00004608A KT950474
BankIt1864690 00004624A KT950475
BankIt1864690 00004634A KT950476
BankIt1864690 00004701A KT950477
BankIt1864690 00004717A KT950478
BankIt1864690 00004730A KT950479
BankIt1864690 00004867A KT950480
BankIt1864690 00005090A KT950481
BankIt1864765 00004378A KT950482
BankIt1864765 00006287A KT950483
BankIt1864765 00006494A KT950484
BankIt1864765 00000308A KT950485
BankIt1864765 00000634A KT950486
BankIt1864765 00003854A KT950487
BankIt1864765 00004001A KT950488
BankIt1864765 00004067A KT950489
BankIt1864765 00004082A KT950490
BankIt1864765 00004099A KT950491
BankIt1864765 00004173A KT950492
BankIt1864765 00004279A KT950493
BankIt1864765 00004288A KT950494
BankIt1864765 00004292A KT950495
BankIt1864765 00004296A KT950496
BankIt1864765 00004302A KT950497
BankIt1864765 00004330A KT950498
BankIt1864765 00004338A KT950499
BankIt1864765 00004402A KT950500
BankIt1864765 00004590A KT950501
BankIt1864765 00004592A KT950502
BankIt1864765 00004604A KT950503
BankIt1864765 00004609A KT950504
BankIt1864765 00004619A KT950505
BankIt1864765 00004621A KT950506
BankIt1864765 00004623A KT950507
BankIt1864765 00004710A KT950508
BankIt1864765 00004712A KT950509
BankIt1864765 00004718A KT950510
BankIt1864765 00004741A KT950511
BankIt1864765 00004834A KT950512
BankIt1864765 00004866A KT950513
BankIt1864765 00005007A KT950514
BankIt1864765 00005066A KT950515
BankIt1864765 00005175A KT950516
BankIt1864765 00005537A KT950517
BankIt1864765 00005540A KT950518
BankIt1864765 00005546A KT950519
BankIt1864765 00782935 KT950520
BankIt1864765 00782941 KT950521
BankIt1864765 00782943 KT950522
BankIt1864765 00782945 KT950523
BankIt1864765 00782946 KT950524
BankIt1864765 00782948 KT950525
BankIt1864765 00783195 KT950526
BankIt1864765 00783199 KT950527
BankIt1864765 00783202 KT950528
BankIt1864765 00783208 KT950529
BankIt1864765 00783213 KT950530
BankIt1864765 00783215 KT950531
BankIt1864765 00783216 KT950532
BankIt1864765 00783217 KT950533
BankIt1864765 00783228 KT950534
BankIt1864765 00783230 KT950535
BankIt1864765 00784389 KT950536
BankIt1864765 00784486 KT950537
BankIt1864765 00784754 KT950538
BankIt1864765 00785195 KT950539
BankIt1864765 00785288 KT950540
BankIt1864765 00787441 KT950541
BankIt1864765 00787462 KT950542
BankIt1864765 00787464 KT950543
BankIt1864765 00787467 KT950544
BankIt1864765 00787471 KT950545
BankIt1864765 00787473 KT950546
BankIt1864765 00787848 KT950547
BankIt1864765 00787849 KT950548
BankIt1864765 00787851 KT950549
BankIt1864765 00787852 KT950550
BankIt1864765 00787854 KT950551
BankIt1864765 00787855 KT950552
BankIt1864765 05111A KT950553
BankIt1864765 00787781 KT950554
BankIt1864765 00782898 KT950555
BankIt1864765 00784667 KT950556
BankIt1864765 00784899 KT950557
BankIt1864765 00785127 KT950558
BankIt1864765 00785388 KT950559
BankIt1864765 00785583 KT950560
BankIt1864765 00785670 KT950561
BankIt1864765 00785738 KT950562
BankIt1864765 00785744 KT950563
BankIt1864765 00785768 KT950564
BankIt1864765 00786961 KT950565
BankIt1864765 00786969 KT950566
BankIt1864765 00786970 KT950567
BankIt1864765 00786971 KT950568
BankIt1864765 00786990 KT950569
BankIt1864765 00787077 KT950570
BankIt1864765 00787094 KT950571
BankIt1864765 00787256 KT950572
BankIt1864765 00787259 KT950573
BankIt1864765 00787272 KT950574
BankIt1864765 00787274 KT950575
BankIt1864765 00787310 KT950576
BankIt1864765 00787316 KT950577
BankIt1864765 00003068A KT950578
BankIt1864765 00003150A KT950579
BankIt1864765 00003476A KT950580
BankIt1864765 00003503A KT950581
BankIt1864765 00003602A KT950582
BankIt1864765 00003721A KT950583
BankIt1864765 00003731A KT950584
BankIt1864765 00003738A KT950585
BankIt1864765 00003814A KT950586
BankIt1864765 00000166A KT950587
BankIt1864765 00000173A KT950588
BankIt1864765 00000550A KT950589
BankIt1864765 00000648A KT950590
BankIt1864765 00001408A KT950591
BankIt1864765 00001452A KT950592
BankIt1864765 00001460A KT950593
BankIt1864765 00001536A KT950594
BankIt1864765 00001596A KT950595
BankIt1864765 00001606A KT950596
BankIt1864765 00001661A KT950597
BankIt1864765 00001712A KT950598
BankIt1864765 00001773A KT950599
BankIt1864765 00001800A KT950600
BankIt1864765 00001824A KT950601
BankIt1864765 00001826A KT950602
BankIt1864765 00002152A KT950603
BankIt1864765 00006162A KT950604
BankIt1864765 00006293A KT950605
BankIt1864765 00006305A KT950606
BankIt1864765 00006349A KT950607
BankIt1864765 00006359A KT950608
BankIt1864765 00006443A KT950609
BankIt1864765 00006449A KT950610
BankIt1864765 00006461A KT950611
BankIt1864765 00006462A KT950612
BankIt1864765 00006489A KT950613
BankIt1864765 00006490A KT950614
BankIt1864765 00006496A KT950615
BankIt1864765 0006495A KT950616
BankIt1864765 00392769 KT950617
BankIt1864765 00392822 KT950618
BankIt1864765 00392857 KT950619
BankIt1864765 00392878 KT950620
BankIt1864765 00392889 KT950621
BankIt1864765 00392921 KT950622
BankIt1864765 00392949 KT950623
BankIt1864765 00392953 KT950624
BankIt1864765 00392972 KT950625
BankIt1864765 00392973 KT950626
BankIt1864765 00392974 KT950627
BankIt1864765 00782101 KT950628
BankIt1864765 00000153A KT950629
BankIt1864765 00000365A KT950630
BankIt1864765 00000389A KT950631
BankIt1864765 00000686A KT950632
BankIt1864765 00000828A KT950633
BankIt1864765 00000858A KT950634
BankIt1864765 00001029A KT950635
BankIt1864765 00001054A KT950636
BankIt1864765 00001117A KT950637
BankIt1864765 00001126A KT950638
BankIt1864765 00001157A KT950639
BankIt1864765 00001204A KT950640
BankIt1864765 00001262A KT950641
BankIt1864765 00001359A KT950642
BankIt1864765 00003379A KT950643
BankIt1864765 00003462A KT950644
BankIt1864765 00003469A KT950645
BankIt1864765 00003712A KT950646
BankIt1864765 00003819A KT950647
BankIt1864765 00003848A KT950648
BankIt1864765 00003914A KT950649
BankIt1864765 00003926A KT950650
BankIt1864765 00004511A KT950651
BankIt1864765 00004597A KT950652
BankIt1864765 00004608A KT950653
BankIt1864765 00004624A KT950654
BankIt1864765 00004634A KT950655
BankIt1864765 00004701A KT950656
BankIt1864765 00004717A KT950657
BankIt1864765 00004730A KT950658
BankIt1864765 00004867A KT950659
BankIt1864765 00005090A KT950660
BankIt1865010 00004378A KT950661
BankIt1865010 00000308A KT950662
BankIt1865010 00000634A KT950663
BankIt1865010 00003854A KT950664
BankIt1865010 00004082A KT950665
BankIt1865010 00004292A KT950666
BankIt1865010 00004302A KT950667
BankIt1865010 00004338A KT950668
BankIt1865010 00004402A KT950669
BankIt1865010 00004592A KT950670
BankIt1865010 00004712A KT950671
BankIt1865010 00004866A KT950672
BankIt1865010 00005066A KT950673
BankIt1865010 00782935 KT950674
BankIt1865010 00782941 KT950675
BankIt1865010 00783195 KT950676
BankIt1865010 00783213 KT950677
BankIt1865010 00783217 KT950678
BankIt1865010 00783230 KT950679
BankIt1865010 00784459 KT950680
BankIt1865010 00784486 KT950681
BankIt1865010 00785156 KT950682
BankIt1865010 00785288 KT950683
BankIt1865010 00787462 KT950684
BankIt1865010 00787464 KT950685
BankIt1865010 00787467 KT950686
BankIt1865010 00787473 KT950687
BankIt1865010 00787848 KT950688
BankIt1865010 00787854 KT950689
BankIt1865010 00787855 KT950690
BankIt1865010 05111A KT950691
BankIt1865010 00782898 KT950692
BankIt1865010 00785670 KT950693
BankIt1865010 00785744 KT950694
BankIt1865010 00785768 KT950695
BankIt1865010 00786961 KT950696
BankIt1865010 00786969 KT950697
BankIt1865010 00786970 KT950698
BankIt1865010 00786971 KT950699
BankIt1865010 00786990 KT950700
BankIt1865010 00787077 KT950701
BankIt1865010 00787094 KT950702
BankIt1865010 00787256 KT950703
BankIt1865010 00787259 KT950704
BankIt1865010 00787272 KT950705
BankIt1865010 00787274 KT950706
BankIt1865010 00787310 KT950707
BankIt1865010 00787316 KT950708
BankIt1865010 00003068A KT950709
BankIt1865010 00003503A KT950710
BankIt1865010 00003602A KT950711
BankIt1865010 00000550A KT950712
BankIt1865010 00001452A KT950713
BankIt1865010 00001606A KT950714
BankIt1865010 00001773A KT950715
BankIt1865010 00001800A KT950716
BankIt1865010 00001824A KT950717
BankIt1865010 00001826A KT950718
BankIt1865010 00001536A KT950719
BankIt1865010 00006162A KT950720
BankIt1865010 00006349A KT950721
BankIt1865010 00006359A KT950722
BankIt1865010 00006443A KT950723
BankIt1865010 00006461A KT950724
BankIt1865010 00392769 KT950725
BankIt1865010 00392822 KT950726
BankIt1865010 00782101 KT950727
BankIt1865010 00000365A KT950728
BankIt1865010 00000858A KT950729
BankIt1865010 00001029A KT950730
BankIt1865010 00001078A KT950731
BankIt1865010 00001117A KT950732
BankIt1865010 00001126A KT950733
BankIt1865010 00001157A KT950734
BankIt1865010 00001262A KT950735
BankIt1865010 00003712A KT950736
BankIt1865010 00004634A KT950737
BankIt1865010 00004867A KT950738
BankIt1865010 00005090A KT950739
